# Supplementary material for: A SNP assay for assessing diversity in immune genes in the honey bee (Apis mellifera L.)
Source: Sci Rep. 2021 Jul 28;11:15317. doi: 10.1038/s41598-021-94833-x (PMC8319136; doi:10.1038/s41598-021-94833-x)
Supplement: Supplementary file 2 — Supplementary Tables [file 41598_2021_94833_MOESM2_ESM.xlsx]

## Sheet: MS title and authors
A SNP assay for assessing diversity in immune genes in the honey bee (Apis mellifera L.)
Dora Henriques1, Ana R. Lopes1, Nor Chejanovsky2, Anne Dalmon3, Mariano Higes4, Clara Jabal-Uriel4, Yves Le Conte3, Maritza Reyes-Carreño3, Victoria Soroker2, Raquel Martín-Hernández4,5, M. Alice Pinto1*
1Centro de Investigação de Montanha, Instituto Politécnico de Bragança, Campus de Santa Apolónia, 5300-253 Bragança, Portugal.
2Agricultural Research Organization, The Volcani Center, Israel.
3 INRAE, Unité Abeilles et Environnement, Avignon, France
4IRIAF. Instituto Regional de Investigación y Desarrollo Agroalimentario y Forestal, Laboratorio de Patología Apícola, Centro de Investigación Apícola y Agroambiental (CIAPA), Consejería de Agricultura de la Junta de Comunidades de Castilla-La Mancha, Marchamalo, Spain.
5 Instituto de Recursos Humanos para la Ciencia y la Tecnología (INCRECYT-FEDER), Fundación Parque Científico y Tecnológico de Castilla—La Mancha, 02006 Albacete, Spain
*Corresponding author:
Maria Alice Pinto
Instituto Politécnico de Bragança
5300-253 Bragança, Portugal
E-mail: apinto@ipb.pt

## Sheet: Table S1
Table S1. Description of the immune genes compiled from the honey bee literature.
Beebase gene code	Associated pathogens in gene expression studies	NCBI gene symbol	NCBI alternative name	Gene description	Pathway/groups	Reference
GB18049		LOC410293	CTL3	C-type lectin 3 (collectin-11)		Brutscher et al. 2015
GB40137		LOC726352	SP17	Serine protease 17 (transmembrane protease serine 11B-like protein)		Brutscher et al. 2015
GB40138		LOC726329	SP32	Serine protease 32 (venom peptide isomerase heavy chain)		Brutscher et al. 2015
GB40445		CTL5	C-type lectin 5	C-type lectin 5		Brutscher et al. 2015
GB40567		LOC551514	SP20	Serine protease 20 (serine protease nudel)		Brutscher et al. 2015
GB40654		LOC552247	Rel	NF-kappaBion factor relish (nuclear factor NF-kappa-B p100 subunit)	Toll/IMD	Brutscher et al. 2015; Kuster et al. 2014
GB40831		LOC725606	SP46	Serine protease 46 (serine protease gd)		Brutscher et al. 2015
GB40866		Hsc70-4	GB14852	Heat shock protein cognate 4		Mcmenamin et al. 2018
GB40911	IAPV	LOC551174	D-PIAS	Protein inhibitor of activated STAT (E3 SUMO-protein ligase PIAS3)	Jak/STAT	Brutscher et al. 2015; Chen et al. 2014
GB40916		LOC408824	IGFn3-14	Immunoglobulin-like and fibronectin type III domain containing 14 (IGFn3-14)		Brutscher et al. 2015
GB40976		Hsp90	Hsp83	Heat shock protein 90	RNAi	Mcmenamin et al. 2018
GB41097		LOC724565	SP18	Serine protease (trypsin-7)		Brutscher et al. 2015
GB41158		LOC552034	Tollip	Toll interacting protein (Tollip)	Toll/TLR	Brutscher et al. 2015
GB41171	Nosema apis	LOC551860		B1 cyclin (G2/mitotic-specific cyclin-B)	Cell cycle	Martín-Hernández et al. 2017
GB41178		LOC412444	SP15	Serine protease 15 (chymotrypsin-like elastase family member 2A)	Toll/IMD	Brutscher et al. 2015
GB41227	SINV	Cpap3-b	GB17664	Cpap3-b/chitin binding		Brutscher et al. 2015; Flenniken and Andino 2013
GB41241	SINV	LOC408727	GB11612	SET and MYND domain protein 4-like		Brutscher et al. 2015; Flenniken and Andino 2013
GB41399		LOC411358	SP5	Serine protease 5 (SP5), var 1	Serine proteases	Brutscher et al. 2015
GB41410		LOC724477	SPH51	Serine protease homolog 51 (vitamin K-dependent protein C)		Brutscher et al. 2015
GB41428		Def1	Def; GB19392; Defensin-1	Defensin-1	Toll/IMD	Brutscher et al. 2015
GB41592		LOC412003	Rasa3	RAS p21 protein activator 3 (GTPase-activating protein)	MAPK	Brutscher et al. 2015; Chen et al. 2014
GB41606		LOC726947	Tab	Tak1-binding protein (TGF-beta-activated kinase 1 and MAP3K7-binding protein 3)	IMD	Brutscher et al. 2015
GB41645		LOC413569	IGFn3-15	Immunoglobulin-like and fibronectin type III domain containing 15 (tyrosine-protein phosphatase Lar)		Brutscher et al. 2015
GB41669	Nosema spp.	LOC409405	Det	BIRC5 (Baculoviral IAP repeat-containing 5)	Apoptosis	Martín-Hernández et al. 2017
GB41710		LOC408494	SPH19; cSPH19	Serine protease homolog 19 (uncharacterized LOC408494)		Brutscher et al. 2015
GB41850		LOC411597	Hml	Hemolectin (hemocytin)	Cellular response	Brutscher et al. 2015
GB42082		LOC552536	Hmu	Hemomucin (adipocyte plasma membrane-associated protein)	Cellular response	Brutscher et al. 2015
GB42244		LOC100576169		Domeless	Jak/STAT	Brutscher et al. 2015
GB42358		LOC412279		Angiopoietin (LOC412279)	Fibrinogen	Brutscher et al. 2015
GB42451		LOC413493	ik2; Mik2	IkappaB kinase-like 2 (ik2)	Toll/TLR	Brutscher et al. 2015
GB42455		LOC408926	TEP7	Thiolester-containing protein 7 (alpha-2-macroglobulin-like protein 1)	Jak/STAT	Brutscher et al. 2015
GB42472		LOC411712	Dl-2	Dorsal-2 (Dl-2)	Toll/TLR	Brutscher et al. 2015
GB42500		LOC408924	PGRP-LC	Peptidoglycan recognition protein LC (peptidoglycan-recognition protein LC)	IMD	Brutscher et al. 2015
GB42685		B-gluc1	Gnbp1-2	Beta-1,3-glucan recognition protein 1 (B-gluc1)/(gnbp1-2)	Toll/TLR	Brutscher et al. 2015
GB42706	Nosema apis	LOC412770		Transcription factor E2F2	Apoptosis	Martín-Hernández et al. 2017
GB42804		LOC412763	SPH54	Serine protease homolog 54 (cardiomyopathy-associated protein 5)		Brutscher et al. 2015
GB42872	Nosema ceranae	LOC411327		G1/S-specific Cyclin E (E cyclin)	Cell cycle	Martín-Hernández et al. 2017
GB42981		LOC725832	gnbp-1; B-gluc2; Gnbp1-1	Beta-1,3-glucan recognition protein 2 (B-gluc2)/(gnbp1-1)	Toll/TLR	Brutscher et al. 2015
GB43074		LOC551500	pi3k	Phosphatidylinositol-4,5-bisphosphate 3-kinase catalytic subunit delta isoform-like	PI3K-Akt-Tor	Brutscher et al. 2015
GB43303	IAPV	LOC551779	His2Av	Histone H2A var (His2Av)	Ribosomal Biosynthesis	Boncristiani et al. 2013; Brutscher et al. 2015
GB43369		LOC412101	SP45	Serine protease 45 (uncharacterized LOC412101)		Brutscher et al. 2015
GB43456		18-w	18w; GB15177	18-wheeler (18-w)/(toll-7)	Toll/TLR	Brutscher et al. 2015
GB43691		LOC551905	CTL11	C-type lectin 11 (uncharacterized LOC551905)		Brutscher et al. 2015
GB43738	IAPV	PPO	ppoq; GB18313	Phenoloxidase subunit A3 (PPO)	PPO	Brutscher et al. 2015; Galbraith et al. 2015
GB43983		LOC411888	CTL12	C-type lectin 12 (uncharacterized LOC411888)		Brutscher et al. 2015
GB44031		Dl	GB19066; GB19537; GB30211	Dorsal (Dl), var A (nf-kb)	Toll/TLR	Brutscher et al. 2015; Nazzi et al. 2012
GB44045		LOC408790	SCR-B9; SR-BIX	Scavenger receptor class B, type 9	Scav. Receptor B	Brutscher et al. 2015
GB44055	IAPV	cact1	Cact; cact-1; GB10655	NF-kappa-B inhibitor cactus 1	IMD Toll/TLR	Brutscher et al. 2015; Galbraith et al. 2015; Mcmenamin et al. 2018
GB44117		LOC413423	IGFn3-5	Immunoglobulin-like and fibronectin type III domain containing 5 (hemicentin-2)		Brutscher et al. 2015
GB44120		LOC409143	SP28	Serine protease 28 (venom serine protease 34)		Brutscher et al. 2015
GB44149		LOC725627	SP21; cSP21	Serine protease 21 (clotting factor B)		Brutscher et al. 2015
GB44159	SINV	Dscam	GB15141	Down syndrome cell adhesion molecule (Dscam)		Brutscher et al. 2015
GB44185		LOC411012	cact2; cact-2	NF-kappa-B inhibitor cactus 2 (cact2)	Toll/TLR	Brutscher et al. 2015
GB44311	IAPV	Arp1	GB17681	Actin related protein 1	Ribosomal Biosynthesis	Boncristiani et al. 2013; Brutscher et al. 2015
GB44490		LOC408848	galectin1	Galectin 1	Galectin	Brutscher et al. 2015
GB44594	IAPV	LOC726002	hop	Hopscotch (tyrosine-protein kinase hopscotch)	Jak/STAT	Brutscher et al. 2015; Chen et al. 2014; Mcmenamin et al. 2018
GB44595	IAPV	Dcr-1	GB11966	Dicer-like	RNAi	Brutscher et al. 2015; Galbraith et al. 2015; Mcmenamin et al. 2018
GB44634		LOC408844	puc	Puckered (dual specificity protein phosphatase 10)	JNK	Brutscher et al. 2015
GB44650		LOC411829	IGFn3-7	Immunoglobulin-like and fibronectin type III domain containing 7 (neuroglian)		Brutscher et al. 2015
GB44718	SINV	LOC725817		Diphosphomevalonate decarboxylase-like		Brutscher et al. 2015; Flenniken and Andino 2013
GB44755	IAPV	LOC409079		Dmel	Tor	Brutscher et al. 2015; Chen et al. 2014
GB44905		LOC409393	Tor	Target of rapamycin (serine/threonine-protein kinase mTOR)	PI3K-Akt-Tor	Brutscher et al. 2015
GB44935		LOC409070	Pli	Pellino (Pli)	Phagocytosis	Brutscher et al. 2015
GB45138		LOC408354	NFAT	Rel NFATion factor (NFAT)	NFAT	Brutscher et al. 2015
GB45248	IAPV	LOC410154	CTL2	C-type lectin 2 (uncharacterized LOC410154)		Brutscher et al. 2015; Galbraith et al. 2015
GB45337		LOC724658	SPH52	Serine protease homolog 52 (WD repeat-containing protein 74)		Brutscher et al. 2015
GB45352	Nosema ceranae	LOC724930	Dredd	Caspase-8	IMD	Huang et al. 2012
GB45417		LOC726883	TEPB	Tepb (CD109 antigen)	Jak/STAT	Brutscher et al. 2015
GB45495		LOC411700		Heat shock protein 83		Mcmenamin et al. 2018
GB45558		LOC551554	Rac; Rac2	Ras-related protein Rac (Rac), var 1		Brutscher et al. 2015
GB45565		LOC552301	SP35	Serine protease 35 (SP35)	Serine proteases	Brutscher et al. 2015
GB45656		LOC552831		AKT-interacting protein-like	PI3K-Akt-Tor	Brutscher et al. 2015
GB45700		LOC726256	SP2; cSP2	Serine protease 2 (SP2)		Brutscher et al. 2015
GB45701		LOC726286	SP1; cSP1	Apis mellifera serine protease 1 (SP1)		Brutscher et al. 2015
GB45735	IAPV	LOC413012	Past1	Putative achaete scute target 1 (EH domain-containing protein 3)	Endocytosis	Brutscher et al. 2015; Chen et al. 2014
GB45737		LOC409725		Target of rapamycin complex subunit lst8-like/GBL	Tor	Brutscher et al. 2015; Chen et al. 2014
GB45752		LOC409386	Ubc13; dUbc13	ubiquitin-conjugating enzyme 13	Toll/IMD	Brutscher et al. 2015
GB45774		Abscam	GB15987; IGFn3-3	Dscam family member AbsCAM (Abscam)		Brutscher et al. 2015
GB45882		LOC725237	sca	Scabrous	Fibrinogen	Brutscher et al. 2015
GB45986		LOC413408	SCR-B2; SR-BII	Scavenger receptor class B, type 2	Scav. Receptor B	Brutscher et al. 2015
GB46203		LOC409204	SPH37	Serine protease homolog 37 (phenoloxidase-activating factor 2)		Brutscher et al. 2015
GB46360		LOC409849	IGFn3-12	Immunoglobulin-like and fibronectin type III domain containing 12 (IGFn3-12)		Brutscher et al. 2015
GB46478		LOC412224	galectin2	Galectin 2 (tectonin beta-propeller repeat-containing protein)	Galectin	Brutscher et al. 2015
GB46710		LOC100579049		Cactin protein (cactin)	Toll/TLR	Brutscher et al. 2015
GB46726		LOC552672	SP7; cSP7	Serine protease 7 (SP7)	Serine proteases	Brutscher et al. 2015
GB46759		LOC411078	IGFn3-9	Immunoglobulin-like and fibronectin type III domain containing 9 (nephrin)		Brutscher et al. 2015
GB46970		LOC412536	serpin-1	Serine protease inhibitor 1 (leukocyte elastase inhibitor)		Brutscher et al. 2015
GB47095		LOC724270	itp; CTL9	Ion transport peptide (crustacean hyperglycemic hormones)		Brutscher et al. 2015
GB47104		LOC409663	Lys-3	Lysozyme 3 (Lys-3)		Brutscher et al. 2015
GB47208		LOC411566	MAPKKK9	Mitogen-activated protein kinase kinase kinase kinase 9	MAPK	Brutscher et al. 2015
GB47243		LOC551736	IGFn3-4	Immunoglobulin-like and fibronectin type III domain containing 4 (IGFn3-4)		Brutscher et al. 2015
GB47402		LOC724236	SP31	Serine protease 31 (chymotrypsin-like protease CTRL-1)		Brutscher et al. 2015
GB47413	IAPV	LOC411982	cbl	E3 ubiquitin-protein ligase CBL-B-like (LOC411982)	Jak/STAT	Brutscher et al. 2015
GB47454	Nosema ceranae	LOC413374	lap2	Inhibitor of apoptosis 2 (Iap2)	Apoptosis/Toll/IMD	Kurze et al. 2015
GB47546	DWV; SINV	Apid1	Apid14; Apid22; Apid73; GB13473	Apidaecin 1 (Apid 1)	Toll/IMD	Brutscher et al. 2015; Flenniken and Andino 2013; Kuster et al. 2014
GB47575	IAPV	LOC412529	csw	Tyrosine-protein phosphatase corkscrew (csw), var X1	MAPK	Brutscher et al. 2015; Chen et al. 2014
GB47618	DWV	Def2	GB10036; Defensin-2	Defensin-2	Toll/IMD	Brutscher et al. 2015; Kuster et al. 2014
GB47804	DWV; IAPV	LOC725158	PGRP-S1; pgrp-sa	Peptidoglycan recognition protein S1 (PGRP-S1)	PGRP	Brutscher et al. 2015; Kuster et al. 2014; Galbraith et al. 2015
GB47805	DWV; IAPV	Pgrp-s2	GB19301	Peptidoglycan recognition protein S2 (Pgrp-s2)	PGRP	Brutscher et al. 2015; Kuster et al. 2014; Galbraith et al. 2015
GB47812		LOC551668	RPTOR	Regulatory associated protein of MTOR, complex 1 (RPTOR)	PI3K-Akt-Tor	Brutscher et al. 2015; Chen et al. 2014
GB47933		LOC408534	SP44	Serine protease 44 (trypsin)		Brutscher et al. 2015
GB47938		LOC412825	CTL4	C-type lectin 4 (sushi, von Willebrand factor type A, EGF and pentraxin domain-containing protein 1)		Brutscher et al. 2015
GB48079		LOC413645	SP22	Serine protease 22 (SP22)	Serine proteases	Brutscher et al. 2015
GB48080		LOC724308	SPH57	Serine protease homolog 57 (SPH57)		Brutscher et al. 2015
GB48081		LOC724259	SP47	Serine protease 47 (trypsin-1)		Brutscher et al. 2015
GB48204		LOC413980	TEPA	Thiolester-containing protein A (CD109 antigen)	Jak/STAT	Brutscher et al. 2015
GB48228		Pla2	bvPLA2; GB13351	Phospholipase A2 (Pla2)	Eicosanoid	Brutscher et al. 2015
GB48343		LOC413995	SCR-B7; SR-BVII	Scavenger receptor class B, type 7	Scav. Receptor B	Brutscher et al. 2015
GB48399		LOC410231	Trex; Tollo; Toll-8	Toll like receptor 8 (Toll-8)	Toll/TLR	Brutscher et al. 2015
GB48426		LOC410235	Toll-10	Toll like receptor 10 (Toll-10)	Toll/TLR	Brutscher et al. 2015
GB48510		SP34	GB11552	Serine protease 34 (SP34)		Brutscher et al. 2015
GB48706		LOC726760		Inhibitor of nuclear factor kappa-B kinase subunit beta	Toll/IMD	Brutscher et al. 2015
GB49096		LOC410968	drosha	Ribonuclease 3	RNAi	DeGrandi-Hoffman et al. 2015
GB49120	IAPV	LOC413448	Raf1	Raf kinase, effector of Ras	MAPK	Brutscher et al. 2015; Chen et al. 2014
GB49154	Nosema spp.	LOC411613	GB18455	Buffy (similar to Drosophila Bcl-2-like protein)	Apoptosis	Martín-Hernández et al. 2017
GB49171		LOC551168	IGFn3-8	Immunoglobulin-like and fibronectin type III domain containing 8 (protein sidekick)		Brutscher et al. 2015
GB49244	IAPV	LOC408939	GB12727	Charged multivesicular body protein 5 (charged multivesicular body protein 5) (CG6259)	Endocytosis	Brutscher et al. 2015; Chen et al. 2014
GB49260		LOC725273	CTL1	C-type lectin 1		Brutscher et al. 2015
GB49344		LOC551608	pelle	Serine/threonine-protein kinase pelle (pelle), var X1	Toll/TLR	Brutscher et al. 2015
GB49363		LOC412630	SR-BV; SCR-B5	Scavenger receptor class B, type 5	Scav. Receptor B	Brutscher et al. 2015
GB49440		LOC724250	SP10; cSP10	Serine protease 10 (SP10)	Toll/TLR	Brutscher et al. 2015
GB49476		LOC408544	lox2; lox2-like	Lysyl oxidase-like 2	Scav. Receptor A	Brutscher et al. 2015
GB49544	Nosema spp.	vg	GB13999	Vitellogenin	Hormone activity	Martín-Hernández et al. 2017
GB49552		LOC550671	SP3; cSP3	Serine protease 3 (venom serine protease Bi-VSP)		Brutscher et al. 2015
GB49918		LOC724728	key; IKKgamma; kenny	Inhibitor of kappaB kinase gamma (ikkg-kenny)	IMD	Brutscher et al. 2015
GB49946		LOC550735	SPH41; cSPH41	Serine protease homolog 41 (protein masquerade)		Brutscher et al. 2015
GB50013	DWV	LOC726126	SP8; ppoa; PPOAct	Serine protease 8 (proclotting enzyme)	PPO	Brutscher et al. 2015; Kuster et al. 2014
GB50020	IAPV	LOC413742	STAT92E-like	Signal-transducer and activator ofion protein at 92E ortholog (STAT92E-like)	Jak/STAT	Brutscher et al. 2015; Chen et al. 2014
GB50164		LOC726698	SP13	Serine protease 13 (SP13)	Toll/TLR	Brutscher et al. 2015
GB50261	Nosema ceranae	LOC551328	Rnf19	RING finger protein 19	Cell cycle	Martín-Hernández et al. 2017
GB50290	IAPV	LOC724917	SPH55; cSPH55	Serine protease homolog 55 (inactive serine protease scarface)		Brutscher et al. 2015; Galbraith et al. 2015
GB50418	IAPV	LOC412703	TL; TOLL; Toll-1	Toll like receptor 1 (Toll-1)	Toll/TLR	Brutscher et al. 2015; Galbraith et al. 2015
GB50454		LOC725209	SCR-B4; SR-BIV	Scavenger receptor class B, type 4	Scav. Receptor B	Brutscher et al. 2015
GB50482		LOC724971	GRAALTequila-like, SP23	Serine protease 23 (uncharacterized LOC724971)		Brutscher et al. 2015
GB50507		LOC724466	NimA	Nimrod A (uncharacterized LOC724466)	Phagocytosis	Brutscher et al. 2015
GB50508	SINV	LOC724421	NimC1; Eater-like	Nimrod C1 (fibrillin-2)		Brutscher et al. 2015; Flenniken and Andino 2013
GB50509		LOC410621	NimC2	Nimrod C2 (NimC2)	Phagocytosis	Brutscher et al. 2015
GB50586		LOC410624	SP16	Serine protease 16 (serine proteinase stubble)		Brutscher et al. 2015
GB50648	IAPV	LOC409827	SP25; cSP25	Serine protease 25		Brutscher et al. 2015; Galbraith et al. 2015
GB50650		LOC409826	SP33; cSP33	Serine protease 33 (proteoglycan 4)		Brutscher et al. 2015
GB50715		LOC726032		Unc-80/endocytosis	Endocytosis	Brutscher et al. 2015; Flenniken and Andino 2013
GB50761		LOC410894	SP36	Serine protease 36 (SP36)	Serine proteases	Brutscher et al. 2015
GB50866		LOC409228	emp; SR-BX; SCR-B10	Scavenger receptor class B, type 10	Scav. Receptor B	Brutscher et al. 2015
GB50955	IAPV; SINV	LOC411577	ago-02	Argonaute 2 (AGO2)	RNAi	Brutscher et al. 2015; Galbraith et al. 2015; Flenniken and Andino 2013
GB51047	Nosema ceranae	LOC724908		Krueppel-like factor 11		Huang et al. 2014
GB51223	DWV; SINV; IAPV	LOC406142	GB17538	Hymenoptaecin	Toll/IMD	Brutscher et al. 2015; Flenniken and Andino 2013; Kuster et al. 2014; Galbraith et al. 2015;
GB51395	IAPV	LOC409059	Rbsn-5	Rabenosyn-5	Endocytosis	Brutscher et al. 20151, Chen et al. 2014
GB51399		LOC551807	CTL8; Nrx-IV	C-type lectin 8 (neurexin-4)		Brutscher et al. 2015
GB51427		LOC725368	tub	Tube protein (tub)	Toll/TLR	Brutscher et al. 2015
GB51498		LOC413194	Myd88	Myeloid differentiation primary response factor 88 (Myd88)	Toll/TLR	Brutscher et al. 2015
GB51631		LOC724145	SP24	Serine protease 24 (transmembrane protease serine 9)		Brutscher et al. 2015
GB51727		LOC551720		Activator of 90 kDa heat shock protein ATPase homolog 1		Mcmenamin et al. 2018
GB51741		PGRP-S3	GB17879; Pgrp-sa	Peptidoglycan recognition protein S3 (PGRP-S3)	PGRP	Brutscher et al. 2015
GB51894		LOC413389	hem	HEM-protein (dual specificity mitogen-activated protein kinase kinase hemipterous)	JNK	Brutscher et al. 2015
GB52015	IAPV	LOC551649	NR2E6; PNR-like	PNR nuclear receptor-like (PNR-like)/TII	MAPK	Brutscher et al. 2015; Chen et al. 2014
GB52097	DWV; IAPV	LOC412788	SR-BI; SCR-B1	Scavenger receptor class B, type 1	Scav. Receptor B	Brutscher et al. 2015; Galbraith et al. 2015; Ryabov et al. 2014
GB52103		LOC100578548		Protein spaetzle-like (LOC100578548), var X1	Toll/TLR	Brutscher et al. 2015
GB52186		LOC409626	SP40	Serine protease 40 (chymotrypsin-2)		Brutscher et al. 2015
GB52191		LOC724703	SP49	Serine protease 49 (SP49)	Toll/IMD	Brutscher et al. 2015
GB52343		LOC409091	klg; IGFn3-13	Immunoglobulin-like and fibronectin type III domain containing 13 (neurotrimin)		Brutscher et al. 2015
GB52596		nanos		Serine protease homolog 39 (SPH39)/protein nanos (nanos)		Brutscher et al. 2015
GB52625	IAPV	LOC412916	pnt	ETS-like protein pointed (pnt)	MAPK	Brutscher et al. 2015; Chen et al. 2014
GB52631		LOC100577844	spz	SPZ	Toll/IMD	Evans et al. 2006
GB52655		LOC551140	Stam	Signal transducing adaptor molecule 1	Jak/STAT	Brutscher et al. 2015; Chen et al. 2014
GB52656		LOC552154	CTL7	C-type lectin 7 (uncharacterized LOC552154)		Brutscher et al. 2015
GB52706		LOC410526	SP26; cSP26	Serine protease 26 (serine protease 42)		Brutscher et al. 2015
GB53012		LOC408770	IGFn3-10	Immunoglobulin-like and fibronectin type III domain containing 10 (protein turtle)		Brutscher et al. 2015
GB53013		LOC551628	IGFn3-11	Immunoglobulin-like and fibronectin type III domain containing 11 (protein borderless)		Brutscher et al. 2015
GB53014		LOC410982	SCR-B6	Scavenger receptor class B, type 6	Scav. Receptor B	Brutscher et al. 2015
GB53228	IAPV	LOC724720		Vacuolar protein sorting-associated protein 37B-like (cg1115)	Endocytosis	Brutscher et al. 2015; Chen et al. 2014
GB53302		LOC552778	cact3; cact-3	NF-kappa-B inhibitor cactus 3 (cact3), var 2	Toll/TLR	Brutscher et al. 2015
GB53354		LOC726934	SPH50; cSPH50	Serine protease homolog 50 (PI-PLC X domain-containing protein 1)		Brutscher et al. 2015
GB53576		LOC406093	GB19468	Apisimin	Toll/IMD	Brutscher et al. 2015
GB53625	DWV	LOC411622	GB10896	Vago	RNAi	Brutscher et al. 2015; Ryabov et al. 2014
GB53701		LOC412855	IGFn3-6	Immunoglobulin-like and fibronectin type III domain containing 6 (Down syndrome cell adhesion molecule-like protein Dscam2)		Brutscher et al. 2015
GB54101	Nosema ceranae	LOC724506	UN271	HEAT repeat-containing protein 3		Huang et al. 2014
GB54204	Nosema ceranae	aub	GB10293	Aubergine	Apoptosis	Huang et al. 2014
GB54246		LOC725241	Corin-like, SP30	Serine protease 30 (uncharacterized LOC725241)		Brutscher et al. 2015
GB54477	IAPV	LOC100577393	Egfr	Epidermal growth factor receptor-like	Endocytosis	Brutscher et al. 2015; Chen et al. 2014
GB54506		LOC411253	SCR-C; SR-CI	Scavenger receptor class C (uncharacterized LOC411253)	Scav. Receptor C	Brutscher et al. 2015
GB54517		LOC725021	SP48	Protease 48 (trypsin 3A1)		Brutscher et al. 2015
GB54611		LOC413749	serpin-5, NEC like	Serine protease inhibitor 5 (serpin-5)	Toll/TLR	Brutscher et al. 2015
GB54664		LOC552479	drpr; laminin2	Draper/laminin2	Phagosytosis/EGF Family	Brutscher et al. 2015
GB54762		LOC410402	SP6; cSP6	Serine protease 6 (serine proteinase stubble)		Brutscher et al. 2015
GB54775		LOC551502	SPH56	Serine protease homolog 56 (SPH56)		Brutscher et al. 2015
GB54845		LOC551819	TRAF2; Traf6	TNF-receptor-associated factor 6 (Traf6)	Toll/TLR	Brutscher et al. 2015
GB54916		LOC409886	protein Mo25	Apis mellifera calcium binding protein 39 (LOC409886), var X1	Tor	Brutscher et al. 2015
GB55007	IAPV; Nosema spp.	LOC725154	PSH; SP14; cSP14	Serine protease 14 (SP14)/(PSH-like), var X1	Toll/TLR	Brutscher et al. 2015; Galbraith et al. 2015; Holt et al. 2013
GB55225		LOC413543	CTL6	C-type lectin 6 (sushi, von Willebrand factor type A, EGF and pentraxin domain-containing protein 1)		Brutscher et al. 2015
GB55283		LOC552036	Socs-5	Suppressor of cytokine signaling 5	Jak/STAT	Brutscher et al. 2015
GB55388	SINV	LOC552073		Glucosinolate sulphatase		Brutscher et al. 2015; Flenniken and Andino 2013
GB55425		InR-2		Insulin-like receptor-like (InR-2)	Insulin	Brutscher et al. 2015
GB55483		LOC409821	PEVK; IGFn3-2	Immunoglobulin-like and fibronectin type III domain containing 2 (twitchin)		Brutscher et al. 2015
GB55605	Nosema apis	LOC102653940	LOC102653940	Cyclin-dependent kinase inhibitor 1 (Dacapo)	Apoptosis	Martín-Hernández et al. 2017
GB55977		LOC551901	eIF-4E	Apis mellifera eukaryotic translation initiation factor 4E (eIF-4E)	Tor	Brutscher et al. 2015; Chen et al. 2014
GB56012		LOC409286	bsk	JNK MAP kinase basket	MAPK	Brutscher et al. 2015
GB56027		LOC410245	SP38	Serine protease 38 (SP38)	Serine proteases	Brutscher et al. 2015
Imd	Nosema ceranae	Imd	Imd	Immune deficiency	Toll/IMD	Branchiella et al. 2017; Brutscher et al. 2015
LOC100577317		LOC100577317		Uncharacterized ncRNA		Brutscher et al. 2015; Flenniken and Andino 2013
LOC100578961	Nosema ceranae	AC184		Uncharacterized LOC100578961		Huang et al. 2014
LOC107965838		LOC107965838		Amel\102		Mcmenamin et al. 2018
LOC113218576	Nosema ceranae	LOC113218576	lysozyme-like	Lysozyme-like		Branchiella et al. 2017
LOC406144	Nosema ceranae; SINV	LOC406144	GB18323	Abaecin	Toll/IMD	Branchiella et al. 2017; Brutscher et al. 2015; Flenniken and Andino 2013
LOC409728		LOC409728	RpS5a	Ribosomal protein S5a (40S ribosomal protein S5)	Ribosomal Biosynthesis	Boncristiani et al. 2013; Brutscher et al. 2015
LOC410229	DWV; IAPV	LOC410229	Toll-6	Toll like receptor 6 (Toll-6)	Toll/TLR	Brutscher et al. 2015; Galbraith et al. 2015; Ryabov et al. 2014
LOC724169	DWV; IAPV	LOC724169	Kay	kayak (Kay), var X1	JNK	Brutscher et al. 2015; Galbraith et al. 2015; Ryabov et al. 2014
LOC724899	IAPV	LOC724899	lys1; Lys-2	Lysozyme 2 (Lys-2)		Brutscher et al. 2015; Galbraith et al. 2015
LOC726289	IAPV; Nosema spp.	LOC726289	Jra; Jun-like	Jun-related antigen (transcription factor AP-1)	JNK	Brutscher et al. 2015; Galbraith et al. 2015; Holt et al. 2013
LOC726672	Nosema spp.	LOC726672		Juvenile hormone-inducible protein 26	Hormone activity	Martín-Hernández et al. 2017

## Sheet: Table S2
Table S2. Genomic distribution of the 35,782 SNPs detected in 180 immune genes.
Gene ID	Gene symbol	Total SNPs	Synonymous	Non-Synonymous	Intronic	Intronic <4 bp from exons (splicing)	Intergenic	Intergenic<1 Kb upstream of transcription start site (promoter)	5'UTR	3'UTR	Functional
GB46759	LOC411078	3486	16	3	2846	1	616	12	0	5	37
GB49918	LOC724728	3032	8	1	2868	0	155	19	0	0	28
GB53701	LOC412855	1859	43	1	1673	0	141	18	0	1	63
GB45774	Abscam	1493	52	2	1384	1	2	0	0	53	108
GB40916	LOC408824	1485	19	0	1011	1	448	6	0	7	33
GB53012	LOC408770	1266	9	1	565	0	648	12	7	36	65
GB55483	LOC409821	1059	332	42	650	10	29	9	6	0	399
GB51047	LOC724908	814	16	1	0	0	797	7	0	0	24
GB43369	LOC412101	803	42	11	686	1	64	7	0	0	61
GB40567	LOC551514	791	75	26	129	0	561	27	0	0	128
GB54246	LOC725241	709	24	4	640	1	41	0	0	0	29
GB41645	LOC413569	706	28	1	438	1	210	8	0	29	67
GB44634	LOC408844	657	1	0	80	0	556	4	0	20	25
GB48426	LOC410235	638	25	1	0	0	612	4	0	0	30
GB47243	LOC551736	602	17	2	232	0	351	12	0	0	31
GB52186	LOC409626	596	5	2	31	1	543	17	0	15	40
GB49171	LOC551168	568	18	2	541	1	4	4	0	3	28
GB45138	LOC408354	551	14	0	536	0	1	1	0	0	15
GB47933	LOC408534	531	8	6	24	0	479	11	2	12	39
GB54477	LOC100577393	493	27	0	389	0	68	7	0	9	43
GB47402	LOC724236	488	9	1	3	0	473	22	0	2	34
GB56012	LOC409286	448	1	0	53	0	394	16	0	0	17
GB44117	LOC413423	431	12	2	185	0	232	12	0	0	26
GB50482	LOC724971	398	99	40	163	1	15	12	1	80	233
GB43983	LOC411888	346	17	4	301	0	8	6	3	13	43
GB54506	LOC411253	344	12	3	148	0	176	4	1	4	24
GB48079	LOC413645	336	6	4	35	0	287	21	2	2	35
GB42804	LOC412763	289	103	55	112	0	19	12	0	0	170
GB52343	LOC409091	283	5	3	12	2	256	10	0	7	27
GB47938	LOC412825	282	115	4	126	4	29	18	0	8	149
GB49476	LOC408544	265	9	3	185	0	50	7	1	17	37
GB55425	InR-2	263	19	1	100	1	97	10	0	46	77
GB55225	LOC413543	252	25	4	183	1	32	24	8	0	62
GB54611	LOC413749	250	11	2	43	0	189	5	0	5	23
GB50507	LOC724466	249	13	1	145	1	90	2	0	0	17
GB46360	LOC409849	232	15	2	154	0	60	0	0	1	18
GB52097	LOC412788	228	10	2	159	0	56	7	1	0	20
GB41428	Def1	224	1	1	26	1	185	18	0	11	32
GB53013	LOC551628	213	13	0	161	0	39	7	0	0	20
GB45986	LOC413408	204	10	0	92	0	97	4	0	5	19
GB43456	18-w	192	18	0	45	0	107	0	3	19	40
GB41097	LOC724565	179	3	3	47	0	123	43	0	3	52
GB51631	LOC724145	179	2	2	91	0	84	15	0	0	19
GB53576	LOC406093	162	1	0	8	0	149	14	3	1	19
GB50508	LOC724421	159	86	50	16	0	7	2	0	0	138
GB52015	LOC551649	159	12	1	17	0	129	6	0	0	19
GB45248	LOC410154	153	43	5	98	0	1	1	5	1	55
GB52625	LOC412916	152	0	0	100	0	36	9	15	1	25
GB50650	LOC409826	145	42	6	44	0	53	6	0	0	54
GB44159	Dscam	144	32	1	82	0	6	1	2	21	57
GB42455	LOC408926	143	44	3	79	0	8	4	0	9	60
GB48081	LOC724259	143	2	2	60	0	29	11	0	50	65
GB54762	LOC410402	137	13	3	68	0	46	5	0	7	28
GB48080	LOC724308	135	3	0	126	0	6	6	0	0	9
GB49544	vg	129	84	12	18	0	13	3	0	2	101
GB50013	LOC726126	129	12	7	19	0	20	20	15	56	110
GB50648	LOC409827	125	15	8	57	1	36	2	0	9	35
GB54775	LOC551502	124	13	4	95	0	12	8	0	0	25
GB42358	LOC412279	122	9	0	88	0	25	0	0	0	9
GB40831	LOC725606	121	15	6	42	0	50	20	0	8	49
GB52706	LOC410526	117	7	0	33	0	77	17	0	0	24
GB53014	LOC410982	116	13	2	42	0	59	9	0	0	24
GB49946	LOC550735	115	15	2	90	0	4	0	1	3	21
GB50418	LOC412703	109	9	3	83	1	8	8	5	1	27
GB48343	LOC413995	107	23	1	62	0	20	9	1	0	34
GB41399	LOC411358	106	4	0	31	0	71	5	0	0	9
GB49440	LOC724250	104	2	3	93	0	6	0	0	0	5
GB53354	LOC726934	99	3	2	8	1	85	8	1	0	15
GB50586	LOC410624	97	11	11	71	0	4	0	0	0	22
GB44311	Arp1	95	2	0	14	0	77	10	2	0	14
GB49363	LOC412630	95	6	3	52	0	34	3	0	0	12
GB44185	LOC411012	91	2	0	36	0	34	6	5	14	27
GB55605	LOC102653940	89	1	0	32	0	53	0	3	0	4
GB41178	LOC412444	86	5	1	38	0	20	13	9	13	41
GB41171	LOC551860	85	0	0	0	0	85	2	0	0	2
GB49260	LOC725273	82	5	3	56	0	8	6	0	10	24
GB50509	LOC410621	81	34	20	15	0	10	0	1	1	56
GB55388	LOC552073	77	10	4	55	0	0	0	8	0	22
GB40866	Hsc70-4	76	10	0	43	0	23	11	0	0	21
GB51223	LOC406142	76	4	0	15	0	54	7	0	3	14
GB41227	Cpap3-b	70	0	0	32	0	16	0	1	21	22
GB42472	LOC411712	69	3	2	8	0	56	13	0	0	18
GB50261	LOC551328	66	6	1	51	0	1	1	1	6	15
GB50454	LOC725209	66	8	2	55	0	0	0	0	1	11
GB41606	LOC726947	64	2	0	38	0	24	8	0	0	10
GB45882	LOC725237	64	18	5	15	0	15	11	5	6	45
GB44650	LOC411829	63	21	1	22	1	5	2	1	13	39
GB50290	LOC724917	62	2	1	30	0	29	10	0	0	13
GB49154	LOC411613	58	3	0	39	0	16	14	0	0	17
GB45735	LOC413012	56	4	7	27	0	13	9	1	4	25
GB46726	LOC552672	56	2	2	16	0	34	6	2	0	12
GB46710	LOC100579049	55	8	2	43	0	2	1	0	0	11
GB41410	LOC724477	53	9	0	26	0	15	8	1	2	20
GB42981	LOC725832	52	4	1	32	1	14	10	0	1	17
GB43074	LOC551500	52	9	1	31	0	6	0	2	3	15
GB49552	LOC550671	52	4	1	31	0	16	12	0	0	17
GB44120	LOC409143	51	9	2	28	0	9	5	1	2	19
GB41710	LOC408494	50	15	11	13	0	9	7	0	2	35
GB47804	LOC725158	50	4	2	27	1	10	1	1	6	15
GB52596	nanos	49	0	0	14	0	24	0	11	0	11
GB44055	cact1	48	4	0	20	0	20	11	2	2	19
GB41241	LOC408727	46	10	7	15	0	14	11	0	0	28
GB47805	Pgrp-s2	46	4	1	28	0	9	9	1	3	18
GB53625	LOC411622	46	0	0	26	0	18	9	0	2	11
GB42685	B-gluc1	45	8	5	26	0	6	6	0	0	19
GB44149	LOC725627	45	11	3	28	0	3	1	0	0	15
GB55007	LOC725154	44	5	3	23	0	0	0	3	10	21
GB44718	LOC725817	42	4	2	17	0	9	7	0	10	23
GB40976	Hsp90	41	2	0	0	0	39	4	0	0	6
GB42244	LOC100576169	40	10	1	16	0	13	2	0	0	13
GB42706	LOC412770	39	1	0	25	0	4	1	3	6	11
GB45701	LOC726286	37	9	2	14	0	3	3	8	1	23
GB45417	LOC726883	36	9	2	21	0	4	4	0	0	15
GB46478	LOC412224	36	6	2	10	0	17	5	0	1	14
GB54517	LOC725021	36	9	4	18	0	5	2	0	0	15
GB43738	PPO	32	8	1	20	0	3	3	0	0	12
GB45656	LOC552831	32	1	0	2	0	20	0	1	8	10
GB41850	LOC411597	31	12	12	3	0	0	0	0	4	28
GB40137	LOC726352	30	8	8	6	0	5	1	0	3	20
GB44755	LOC409079	30	1	0	0	0	28	2	0	1	4
GB47618	Def2	30	2	1	5	0	22	18	0	0	21
GB44045	LOC408790	29	0	0	4	1	20	4	2	3	10
GB45495	LOC411700	29	10	1	7	0	10	8	0	1	20
GB42500	LOC408924	28	3	1	9	0	9	3	6	0	13
GB44031	Dl	28	13	1	12	0	1	1	1	0	16
GB41669	LOC409405	27	1	2	2	0	22	6	0	0	9
GB47546	Apid1	27	10	6	7	0	3	3	0	1	20
GB45337	LOC724658	24	3	0	5	0	15	11	1	0	15
GB48228	Pla2	24	2	1	12	0	9	5	0	0	8
GB49096	LOC410968	22	15	1	5	0	1	1	0	0	17
GB50761	LOC410894	22	1	0	6	0	14	4	0	1	6
GB54101	LOC724506	22	8	3	0	0	9	6	2	0	19
GB48706	LOC726760	21	0	2	17	0	2	2	0	0	4
GB51498	LOC413194	21	3	3	0	0	8	8	2	5	21
GB55283	LOC552036	20	2	1	1	0	12	2	2	2	9
GB40138	LOC726329	19	8	4	4	0	3	3	0	0	15
GB44935	LOC409070	19	2	0	5	0	0	0	1	11	14
GB50955	LOC411577	18	5	4	5	0	4	0	0	0	9
GB43303	LOC551779	17	0	0	8	0	4	4	0	5	9
GB50020	LOC413742	17	2	0	6	0	9	1	0	0	3
GB45700	LOC726256	16	8	2	2	0	4	2	0	0	12
GB49120	LOC413448	16	2	0	0	0	14	2	0	0	4
GB52103	LOC100578548	16	1	0	3	0	9	3	2	1	7
GB56027	LOC410245	16	5	0	0	0	0	0	0	11	16
GB49244	LOC408939	15	4	0	3	0	8	7	0	0	11
GB51727	LOC551720	15	0	0	15	0	0	0	0	0	0
GB42451	LOC413493	14	0	0	2	0	11	8	0	1	9
GB44905	LOC409393	14	6	2	2	0	3	3	1	0	12
GB49344	LOC551608	14	2	4	1	0	5	1	0	2	9
GB52631	LOC100577844	14	1	1	6	0	2	1	0	4	7
GB53302	LOC552778	13	1	1	3	0	8	1	0	0	3
GB42872	LOC411327	12	2	1	2	0	2	1	2	3	9
GB44595	Dcr-1	12	4	1	3	0	1	1	0	3	9
GB46203	LOC409204	12	0	0	6	0	6	3	0	0	3
GB47208	LOC411566	11	2	1	6	0	2	0	0	0	3
GB47454	LOC413374	11	1	4	1	0	3	0	2	0	7
GB47575	LOC412529	11	0	0	4	0	3	1	0	4	5
GB51399	LOC551807	11	5	1	1	0	1	0	0	3	9
GB44490	LOC408848	10	2	1	7	0	0	0	0	0	3
GB47413	LOC411982	10	4	2	3	0	0	0	0	1	7
GB51894	LOC413389	10	3	0	3	0	2	0	0	2	5
GB54664	LOC552479	10	0	2	6	0	2	0	0	0	2
GB51427	LOC725368	9	1	1	3	0	4	4	0	0	6
GB52191	LOC724703	9	0	3	3	0	3	1	0	0	4
GB53228	LOC724720	9	1	1	2	0	1	1	2	2	7
GB40911	LOC551174	8	1	0	6	0	0	0	1	0	2
GB51395	LOC409059	8	4	1	2	0	1	1	0	0	6
GB40445	CTL5	7	0	0	2	0	2	1	0	3	4
GB54204	aub	7	1	0	4	0	1	1	0	1	3
GB45352	LOC724930	5	0	2	2	0	1	1	0	0	3
GB50164	LOC726698	5	2	2	0	0	1	1	0	0	5
GB51741	PGRP-S3	5	0	1	2	0	2	0	0	0	1
GB40654	LOC552247	4	0	2	2	0	0	0	0	0	2
GB54916	LOC409886	4	0	0	1	0	3	1	0	0	1
GB49372	LOC411699	4	0	1	1	0	2	2	0	0	3
GB41158	LOC552034	3	1	0	0	0	0	0	0	2	3
GB44594	LOC726002	3	0	0	3	0	0	0	0	0	0
GB54845	LOC551819	3	0	1	0	0	2	1	0	0	2
GB48126	LOC552150	2	1	0	1	0	0	0	0	0	1
GB42082	LOC552536	1	0	0	1	0	0	0	0	0	0
Total		35782	2307	569	20308	36	11602	1030	183	813	4938

## Sheet: Table S3
Table S3. Minor allele frequency (MAF) for the full dataset (123 WGS samples), A-lineage subset (A. m. sahariensis and A. m. intermissa), M-lineage subset (A. m. iberiensis and A. m. mellifera), C-lineage subset (A. m. ligustica and A. m. carnica), and M- & C-lineage subset (A. m. iberiensis, A. m. mellifera, A. m. ligustica and A. m. carnica)). Data is shown for samples for the 107 SNPs included…
SNP ID	Assay	MAF full dataset	MAF A-lineage	MAF M-lineage	MAF C-lineage	MAF M- & C-lineages subset	FST between lineages M & C
HB1005	IA1	0.374	0.2632	0.4211	0.1429	0.402	0.0778669
HB101*	IA1	0.122	0.3158	0	0	0.06863	1
HB1023*	IA1	0.07317	0	0.01053	0	0.07843	0.980158
HB1067	IA1	0.1016	0.07895	0.1053	0.1429	0.1078	0.000262206
HB112	IA1	0.122	0.3158	0	0	0.06863	1
HB1130*	IA1	0.4228	0.1579	0.3158	0.2857	0.3431	0.221764
HB1201	IA1	0.2033	0.1053	0	0	0.06863	1
HB127	IA1	0.4553	0.2632	0.4737	0.1429	0.5	0.182262
HB227	IA1	0.2154	0.07895	0	0	0.06863	1
HB283*	IA1	0.2195	0.2632	0.05263	0.1429	0.1078	0.850934
HB292*	IA1	0.2033	0.4737	0.06316	0	0.1275	0.885457
HB295	IA1	0.0813	0	0.03158	0	0.09804	0.941396
HB299	IA1	0.1748	0.2895	0	0	0.06863	1
HB310	IA1	0.4797	0.2632	0.4421	0.1429	0.4706	0.217472
HB353	IA1	0.2886	0.2895	0.1579	0.2857	0.1961	0.505975
HB363*	IA1	0.1341	0.4474	0	0	0.06863	1
HB465	IA1	0.06504	0	0	0	0.06863	1
HB47*	IA1	0.1707	0.3158	0	0	0.06863	1
HB493	IA1	0.06504	0.05263	0	0	0.06863	1
HB656	IA1	0.3252	0.2105	0.3684	0.1429	0.3529	0.0329718
HB675	IA1	0.2276	0.1053	0.2632	0.1429	0.2549	0.000262206
HB718	IA1	0.2927	0.3684	0.2421	0.2857	0.2745	0.339664
HB72	IA1	0.07317	0	0	0	0.06863	1
HB834	IA1	0.2276	0	0.06316	0.1429	0.06863	0.000262206
HB868	IA1	0.07317	0	0.01053	0	0.07843	0.980158
HB90	IA1	0.06504	0	0	0	0.06863	1
HB900	IA1	0.248	0.2895	0.1158	0.4286	0.1471	0.453741
HB935	IA1	0.05691	0	0	0	0.06863	1
HB1071	IA2	0.05691	0	0	0	0.06863	1
HB1084	IA2	0.1016	0.1316	0.01053	0	0.07843	0.980158
HB1098	IA2	0.06504	0	0.01053	0	0.07843	0.980158
HB1107*	IA2	0.2195	0.3684	0.1474	0.2857	0.1863	0.529555
HB1237	IA2	0.06911	0.02632	0	0	0.06863	1
HB131	IA2	0.0813	0.1579	0	0	0.06863	1
HB140	IA2	0.3902	0.3684	0.3579	0.1429	0.3431	0.0245917
HB190	IA2	0.06504	0	0	0	0.06863	1
HB230	IA2	0.05691	0	0	0	0.06863	1
HB260	IA2	0.0813	0	0.01053	0	0.07843	0.980158
HB267	IA2	0.07317	0	0	0	0.06863	1
HB297	IA2	0.1423	0.3421	0.03158	0	0.09804	0.941396
HB325	IA2	0.4593	0.1316	0.3368	0.1429	0.3725	0.349122
HB331	IA2	0.1463	0.4737	0	0	0.06863	1
HB347	IA2	0.08943	0	0.03158	0	0.09804	0.941396
HB395	IA2	0.4431	0.1842	0.4947	0.1429	0.4804	0.15981
HB416	IA2	0.1016	0.1316	0.06316	0.4286	0.09804	0.627454
HB434	IA2	0.07317	0	0	0	0.06863	1
HB498	IA2	0.2236	0.07895	0.01053	0	0.07843	0.980158
HB54	IA2	0.07317	0	0	0	0.06863	1
HB647	IA2	0.122	0	0.07368	0.1429	0.1275	0.804067
HB708	IA2	0.1667	0.1316	0.1263	0.2857	0.1667	0.578824
HB751	IA2	0.3618	0.2368	0.3474	0.1429	0.3824	0.334899
HB84	IA2	0.1057	0	0.1263	0.1429	0.1275	0.000262206
HB879	IA2	0.2764	0.1053	0.1053	0.2857	0.1471	0.631086
HB9	IA2	0.0813	0.1053	0	0	0.06863	1
HB938	IA2	0.1463	0	0.1684	0.2857	0.1765	0.000262206
HB1049	IA3	0.4146	0.1579	0.2842	0.1429	0.3235	0.424122
HB1061	IA3	0.3496	0	0.4421	0.1429	0.4216	0.0971893
HB1070	IA3	0.248	0.1316	0.06316	0.1429	0.1176	0.827257
HB1073	IA3	0.07317	0	0	0	0.06863	1
HB110	IA3	0.07724	0.02632	0	0	0.06863	1
HB1137	IA3	0.1626	0	0.2	0.1429	0.1961	0.000262206
HB1150	IA3	0.122	0.2105	0.1053	0.1429	0.1078	0.000262206
HB1205	IA3	0.1301	0.3684	0	0	0.06863	1
HB1207	IA3	0.1829	0.2895	0	0	0.06863	1
HB1222*	IA3	0.1504	0.4474	0.01053	0	0.07843	0.980158
HB1242	IA3	0.1992	0.4474	0.09474	0.2857	0.1373	0.658412
HB137	IA3	0.1098	0.2368	0.01053	0	0.07843	0.980158
HB17*	IA3	0.08537	0.07895	0	0	0.06863	1
HB186	IA3	0.06504	0	0	0	0.06863	1
HB241	IA3	0.07724	0.07895	0	0	0.06863	1
HB262	IA3	0.4431	0.07895	0.3053	0.1429	0.3431	0.393322
HB384	IA3	0.06504	0	0	0	0.06863	1
HB424	IA3	0.06504	0	0	0	0.06863	1
HB494	IA3	0.1748	0.1842	0.05263	0.1429	0.05882	0.000262206
HB523	IA3	0.2967	0.4474	0.2105	0.2857	0.2451	0.397681
HB553*	IA3	0.06504	0	0	0	0.06863	1
HB60*	IA3	0.439	0.05263	0.3474	0.1429	0.3333	0.0164184
HB663	IA3	0.2114	0.4737	0.1053	0.1429	0.1569	0.737276
HB666	IA3	0.07317	0	0	0	0.06863	1
HB870	IA3	0.2033	0.2105	0.01053	0	0.07843	0.980158
HB876	IA3	0.3659	0.1579	0.3789	0.4286	0.3922	0.000262206
HB887	IA3	0.1545	0.4737	0	0	0.06863	1
HB941	IA3	0.06504	0	0	0	0.06863	1
HB1042*	IA4	0.1423	0.4474	0.08421	0.1429	0.08824	0.000262206
HB1063	IA4	0.3171	0.2632	0.2842	0.2857	0.3137	0.269487
HB1135	IA4	0.0935	0.1842	0	0	0.06863	1
HB1193	IA4	0.1016	0.2368	0	0	0.06863	1
HB1241	IA4	0.1301	0	0.1579	0.1429	0.1569	0.000262206
HB1247	IA4	0.1707	0.4211	0.01053	0	0.07843	0.980158
HB146	IA4	0.06504	0	0	0	0.06863	1
HB253	IA4	0.3496	0.2105	0.3789	0.2857	0.3725	0.000262206
HB302	IA4	0.3902	0.05263	0.2421	0.2857	0.2745	0.339664
HB33	IA4	0.1382	0.4211	0	0	0.06863	1
HB517	IA4	0.1789	0	0.2211	0.1429	0.2157	0.000262206
HB65*	IA4	0.05691	0	0	0	0.06863	1
HB655	IA4	0.2033	0.3684	0.09474	0.4286	0.1176	0.328116
HB668	IA4	0.1585	0.3947	0	0	0.06863	1
HB684	IA4	0.2033	0.1579	0	0	0.06863	1
HB689*	IA4	0.1179	0.2368	0.01053	0	0.07843	0.980158
HB696	IA4	0.126	0.2368	0.02105	0	0.08824	0.960625
HB734*	IA4	0.4228	0.2105	0.3263	0.4286	0.3431	0.0532438
HB736	IA4	0.1992	0.1842	0	0	0.06863	1
HB75	IA4	0.2033	0.2105	0.01053	0	0.07843	0.980158
HB838	IA4	0.1423	0.4474	0	0	0.06863	1
HB856	IA4	0.2114	0.1053	0	0	0.06863	1
HB895	IA4	0.09756	0	0.1158	0.1429	0.1176	0.000262206
HB907	IA4	0.06504	0	0	0	0.06863	1

## Sheet: Table S4
Table S4. Genomic information for the 107 SNPs included in the four assays (IA1, IA2, IA3, IA4). The "associated pathogens in gene expression studies" column indicates the agent that induces the differential expression of the gene. Flanking regions used as input for the Assay Design software are shown for each [SNP] as well as the forward, reverse and iPLEX primers designed for genotyping in the …
SNP ID	Assay	Genomic location Amel_4.5	Genomic location Amel_HAv3.1	Functional state	Gene ID	Gene description	Pathway/group	Associated pathogens in gene expression studies	Flanking region [SNP]	PCR primer (F)	PCR primer (R)	iPLEX primer
HB60*	IA3	LG1:6701534	LG1:5979639	Non-synonymous	GB40831	Serine protease 46 (serine protease gd)	Serine Proteases		TATCTGATTTTTCTCTYTAAATTACGAATRAGCAGTTTAATTTCATYAATTGACGAAGAAATAAATCTATCAATTTYCAAACGATARTTAATCGATCAACAAGTATATTATCAAATGAACAMAATTTAATTGATAGATTATAAAATCTTAAAAGAAAATTATTAAATTTTAAATAATAATATATTAAAATTATAGTAATAAATTTTATAGTATATCATAGAGTTTCAGGATGGTGAGTGTAATTATCAAG[G/A]TTGCACTATTGCTGTGTATTCTTCAATTGATCGTAGAAGCAGTTCATCAGTCGCCGTGTCCCCARTACTTTCGATATATTTCGGATTCTATCACAGATGAAATCATTGGTTTTGTTGAGATACCATCGCCACCGAAAGGAATTC…	ACGTTGGATGGAGTTTCAGGATGGTGAGTG	ACGTTGGATGACTGATGAACTGCTTCTACG	GGATGGTGAGTGTAATTATCAAG
HB65*	IA4	LG1:7309877	LG1:5358603	Synonymous	GB40866	Heat shock protein cognate 4	Heat shock protein family		CCTTTACTGTTGTAAATGATGGTGGCAAGCCTAAAATTCAAGTATATTACAAAGGAGAGGCGAAGACTTTCTTCCCCGAAGAAGTGAGTTCAATGGTCCTGGTAAAGATGAAGGAAACAGCTGAAGCATATCTGGGAAAAACTGTCAGTAATGCCGTGATCACTGTACCTGCTTACTTCAACGACTCGCAGCGTCAGGCAACTAAGGACGCTGGTACCATCTCGGGCTTAAATGTTTTACGTATTATTAA[T/C]GAGCCCACCGCTGCTGCCATTGCTTATGGCTTGGATAAAAAAACTACCAGCGAACGCAACGTCCTTATCTTTGATCTTGGTGGTGGCACCTTTGATGTCTCAATTYTGACCATTGAAGATGGCATTTTCGAGGTCAAGTCAACA…	ACGTTGGATGAAGGACGCTGGTACCATCTC	ACGTTGGATGCAAGCCATAAGCAATGGCAG	GGCTTAAATGTTTTACGTATTATTAA
HB9	IA2	LG1:12156923	LG1:10904631	Non-synonymous	GB45882	Scabrous	Fibrinogen		ACTTCAAGAGAAAAGCGATAAACAAGAGAAAGTGATCGATCGATTAAATGCTACTTGTTCGATAATCGATTTTCATCGACCWTCGATTACCTCGTTTATCTCGTCATCGCTGGAATCGACAAAYGATGCGTTTTCGACTTTTGAAGAACTCGAAGATCGATATCATTTAATTCGATACAATTTGACTAGTGATTGTGTGCAAAACGAACCTATAAACGAACCTATGGACGGAYTAAGACTTTTGAAAACG[A/G]ATAAAGAAGGCAGACCGATATTAGTTTTTTGCCACGAAGGTTGGATCGTAATTGCTCGYCGTATTGATGGAACTCTCGATTTCGATCGYAATTGGAACGATTATTCTCTCGGTTTCGGATCACCRATCARCGAATATTGGATCG…	ACGTTGGATGCGAGCAATTACGATCCAACC	ACGTTGGATGTAAACGAACCTATGGACGG	CGGTCTGCCTTCTTTAT
HB17*	IA3	LG1:14462429	LG1:11852505	3' UTR	GB46478	Galectin 2 (tectonin beta-propeller repeat-containing protein)	Galectin family		TAATCTCATTAATATTATTTTCTTTATATGTATTTATATCTATTAGAATATAAATGAAAGTAATACGAACAATTAATTTCATATTATTGTTCTTTGTACGTTTTAGATAAAATAATATCTCTGTTACTTATGAAATATATTATAGTATCAAGCTTGTATCATAAAATTGAATCAATTGCAACAGCTAAGCCATGTCATATGTATAAATATAGCTACATATCATATGCATACGCATTGATTTTTTTTATTT[T/A]TGAAAAATATAAAGAAACTAAACAATAAAGTATTATATTCTTAGATATTAACGTGTTATATCTTTAATTAATATTTTGCATATCTGTTAATTAATAATTAGTTTTCCATTTGAAAATTAGTTCTTCATTTAGTTTTATTTATAA…	ACGTTGGATGTGCAACAGCTAAGCCATGTC	ACGTTGGATGATAACACGTTAATATCTAAG	cctCATACGCATTGATTTTTTTTATTT
HB33	IA4	LG1:20935720	LG1:19324729	Non-synonymous	GB42244	Domeless	Jak/STAT		TATGGTAACATATCCAGTACTCTGTTTAGTCGTAATAATTGATTTATCTGCGTCTAAYTTCGAGCTAGGTTTTGTACCACTTGTTTGCCAACACAAAGGATATACAGTGGTAACATCCTCTTCTGTTTCATCTATCACTTCTGAAATAGGAGTGTCTGATTTTCCTCTTTGTTGTTGTTGTAGCATTTGAAATACAGAACTTGCACGAACGTATGGTTGAGAACCATCRGTTGTTGAAGTTTGAGGCACA[T/G]TGGTCTTCTGTGAAGACTCTAAAGTAACTGTTTGAAGATTTGGTTTCTTTGATACTTCAGAAATCGATGATACGGAAACATAAGGTTTCGATGATGTATCGAGTGTAGATGCTAAAGTAGTAGTTGGACTTACAAAAGAGGAAA…	ACGTTGGATGTGCACGAACGTATGGTTGAG	ACGTTGGATGCAGTTACTTTAGAGTCTTCAC	TGTTGAAGTTTGAGGCACA
HB54	IA2	LG1:26183338	LG1:24159902	Intergenic	GB54916	Apis mellifera calcium binding protein 39 (LOC409886), var X1	Tor		TTACCTGAATCTTTCTATCGTCATTGTATCGTTAATCGACTTAATACACGACCTCCATTTTTGTTGCAACTATTTCATTCGGCATATTTCTTACAGTGTTTCTTGATTCAACTATTTTTTAAATCATTTTTTGAATTTTTAAATGCATTTCTACGAAAATCAAAATTTAGGTTAAATCAAATGTACATTTTTAAAAAGAAGAATAGACAGAAATTAATATTTATAAAATCACGTTTGATGATAATAGGTC[A/G]TAGATTCTAACAAATTTGACATTTACATCTACAGATATAACCTGAAGAAATATGTTTAACATAATTTATTGTAAACCTTTTAACATATGAAAGAAATATTCGCAAAGTACATTGTATAATAAAAATTCTTTATGAATATATATA…	ACGTTGGATGTTATAAAATCACGTTTGATG	ACGTTGGATGCTTCAGGTTATATCTGTAG	ccgCACGTTTGATGATAATAGGTC
HB647	IA2	LG2:3144946	LG2:4678483	Synonymous	GB43456	18-wheeler (18-w)/(toll-7)	Toll		CCAGSGGCAAGTAATCGGACACCATGATGCTCTCTATCACCCCACCCTGGGAGAAGTAATCGGAACAGACCGTCTCGTTCACGTTCAATCGCCGCCTGTAAGCCGGCCTCGCGTCGCCCCCGTAGTAGCACCACACGTCGCTCGCGTCCACCACTTTGTGCGCGTTGTCCGACACCCAGGAGGACAACTCTTGCAAGAACTTGCAACGGCAGGACCACGGATTGCTACCGAGCGACAGCTCGACGAGGCG[A/G]GCGTTCAGGGTGACCTGCCACACCGGAAACGTCACCAATCGATTCCCGCTCAGCCTTAATATTTCGAGGGAACGTAACGGGAGGAAGGTCAGGTTACCGATGAATCCGATCAGATTGTTCTGCAGGTAGAGTTCGCGCAGGTGG…	ACGTTGGATGCTTGCAAGAACTTGCAACGG	ACGTTGGATGATCGATTGGTGACGTTTCCG	gggttGAGCGACAGCTCGACGAGGCG
HB655	IA4	LG2:4365812	LG2:5731326	Intergenic	GB50761	Serine protease 36 (SP36)	Serine Proteases		ATTCTGCATATATTTAAATAAAGGGGCACAAGTATAAAATAGAATAATTGGATTTAAATTYAATGCTTACTTACCGTATGCAGTGACTGCAAGGCAGAACCCAAGTACACTCAATACATTTAGAGCAATCATTTTGGAACTAATAAAAAGTTTATTGATTCGCTCGCTTTAATACACTCTGGGAGAGTATATCGCATCGATAAGGATAAACAAAATTAGATTCTTATCGATGATATACAAGCGCAATTAG[A/T]GTGAATGACGTGTGAAAAAATTTCAATAACTTTGAGTAATAATGATAATTTGATAAAGGCAATCAGTATTTTTTTTATCAGTATTGTCGATTAACGCTCTCTTTTTTCCATTTCCCCCCCCCCCCCCCCTCCCCTACTATATCA…	ACGTTGGATGTGAAATTTTTTCACACGTC	ACGTTGGATGTGGGAGAGTATATCGCATCG	TTTTCACACGTCATTCAC
HB517	IA4	LG2:10118514	LG2:9585187	Non-synonymous	GB52343	Immunoglobulin-like and fibronectin type III domain containing 13 (neurotrimin)	IG Superfamily Genes		CCAGAAATAATCGCTTGAGAAGGAAGACCTGCAAAGCAATTTTTTTTTTTTTTTGATATAATTAACGAATCTCATAGTTTCATTTTATTTTATTCTAAATGAAAAGAGAAGAAAATTACCGGTAAGGGAAATAGTTTTCTCCGTCCGTCCCAATTTGTTCTCCGCTACGCACGTGTAATTAGCCAAGTCTTCGAGTTGGGTGTGCAAAATATCGAGAAAGTATCGAGTTTTGTTTCCTCTAAGCTCTATA[T/C]TGTTTTTCTTCGGTARTATTCTCTTCTGATCCTTGTACCACGTTACGTTAGCATGCGGATGAGCGTGCACGATACACGATAACCGCGATTCTACTCCGACTCCGGTGTGCAYCCATTTCCCCTTTGTCTCTATTTCTGGAGCGT…	ACGTTGGATGTGGGTGTGCAAAATATCGAG	ACGTTGGATGCGTGGTACAAGGATCAGAAG	TGTTTCCTCTAAGCTCTATA
HB1205	IA3	LG2:13624572	LG2:14209009	Synonymous	GB55605 (LOC102653940)**	Cyclin-dependent kinase inhibitor 1 (Dacapo)	Apoptosis	Nosema apis	CACGTTGCCGCCCTACTTCACTCCGTACAATAGCAATTATGAGATAGAAAAAATATGTTATCGCTTACCGGTTATAGAGGACTGTTTCCTCGTTGCGGAGGTTGGTAAAACGGGGGTAGTAGGTTCGACGATATACGTTTTCTTATCCGAGTCAAAATCGAACAGATCGTTGGTTGTGATTTCACCGATTTGCGGTACTCTCGGCTCTTGCGGCGGCGTTCTTTCAGATTTCGAGAGAATTGGAGTTAC[C/T]GGCGACGAAAGATCTTTACGGAGAAATCTTGTGGTGGGCGATGAATCCCGTACTTTTCGTGGTGTACTAGGCGCGTGTTTCCTTAAGTAGGGCATACCTCGTAGGGCATAGGGTTCGGGTACCACATCCTGTGGTGTAACCAACT…	ACGTTGGATGATCGCCCACCACAAGATTTC	ACGTTGGATGGCGGCGTTCTTTCAGATTTC	ctcaGTAAAGATCTTTCGTCGCC
HB523	IA3	LG2:14006030	LG2:14590537	Synonymous	GB55425	Insulin-like receptor-like (InR-2)	Insulin		ACGTGGTGTACTTCATCGAGGCGCCCAACAGGAACGTGACGATGTACGACGGGAGGGACGCGTGCGGGGGCGACGGTTGGAAGGTGGACGACGTTTCCGCGAGCACCAACTCGACCCTGATGGACAGCAGGCAGGAGAAGAGCGTGCACACCCACTACCTGTCCCAGCTGAAGCCGTACACCCAGTACGCCTATTACGTGAAGACTTACACGATCGCGACCGAGAGATCCGGGGCCCAGAGCAACCTCAC[G/T]TACTTCAGGACCATGCCCGAGGCGCCCAGCTCGCCCAGATCCCTCCTCACGTGGAGCAACTCGAGCAGCGAGCTCATCATGTCCTGGCTACCGCCCCTCCACAACAACGGCAACCTCACSCATTATCGCATCGTGGGCAGATGG…	ACGTTGGATGTCCACGTGAGGAGGGATCTG	ACGTTGGATGAAGACTTACACGATCGCGAC	gggaGGCATGGTCCTGAAGTA
HB553*	IA3	LG2:15126663	LG2:15710661	Non-synonymous	GB55483	Immunoglobulin-like and fibronectin type III domain containing 2 (twitchin)	IG Superfamily Genes		ATGCGAGTACAGTAGTTATTCTAAATGATATAGTAGACTGCAGCCGCTTACTTCACGTATATCATTGATCTATATCACGCTATCTAAATAATAACCTCGTCGTAACTTTTATCTTATTTCAATGCTATTCTTTTGATGTAATTTTTTTAATTTTTCACTGTTCCTCTTCAATTACGATTTCTTTTTAAGAAAAAATTTCGTGAATTATTTTTTTATTATTATTTTCAATTTTTTTAGGTAGATAGAGAGA[T/C]CCCGAAATTTAGATCCACAATAATACCAACACATCACACRAAGGTACACAAAACACTAAATATACACGTTAAATTCATATTCGGTGTGTTTCGATASATATATACAATTAAAATATACACRTTATATCGTTATAGATTTTACCG…	ACGTTGGATGGATGTGTTGGTATTATTGTGG	ACGTTGGATGCACTGTTCCTCTTCAATTACG	ggggTATTGTGGATCTAAATTTCGGG
HB666	IA3	LG3:211736	LG3:1627390	Intergenic	GB56012	JNK MAP kinase basket	MAPK		ATTRTAATTCTAATATCYTTTGAYCTATCATATTCCAAAATTCAAAATTATCTTCWTCCTCTCTCTCTCTACAAATTTATAATAAAAATTTTCAAATAAATATCTAATCTAATTTTAAGAATAAATTTAGTAATCTTAACAAAAATCAAMCGTATAAAAAAAGAAAAAATAAAAATTACTTTCAACAATTAGAATCGCTAGTTACCACACGGTAGCAGTTATAATCGACCTATACTACTGTCGAACTATC[A/G]CGARTGACGTCGGCGTCTTCTCCTTCCCTTATTTCCAACTATCCCTATACTTATCCCCAACCAGACGAAAGCAACGCAAATCCAAACATCAATTTTCRCAAATAATACCAGAATAAATCTGCCACGATTCAACTTCTCTCCAAC…	ACGTTGGATGTAGTTACCACACGGTAGCAG	ACGTTGGATGATAAGGGAAGGAGAAGACGC	CCTATACTACTGTCGAACTATC
HB1247	IA4	LG3:1515708	LG3:3493194	Synonymous	GB49096	Ribonuclease 3	RNAi		GGATTGCCGTAAAGTGCATATTGCGTCATTCCCAAATCATCACATACAACAGCTTGAGTTTTATTATTTACAAGAGAACTCCGTAATAACTATAAAATATAAAAATGAATTTTTTTATGTTGATAAAAAAAAAGATTACAATATTACTTACAGACAAATGTCCTTCATGATGTTCYGGAAAATATTTGTATAAATATTCGGAAACTATAAGTTGTAATACGGTATCTCCTAAAAATTCTAAACGTTGATT[G/C]GAACCCAAYGTTAAATTCGTATATCCTATACTACGATCGGTAAATGCTCTAGCCAAAAGTCGAATATGAGTAAACTCAATGCCAATAGATTCTTCAAATTTCGTTAGTTTCTAAAATAAAAAATATTATTAATACATAAAATAT…	ACGTTGGATGAGTTGTAATACGGTATCTCC	ACGTTGGATGAGAGCATTTACCGATCGTAG	CCTAAAAATTCTAAACGTTGATT
HB668	IA4	LG3:3347787	LG3:4967032	Synonymous	GB51498	Myeloid differentiation primary response factor 88 (Myd88)	Toll		TAAATTTATCTTATATTATTTATATATAYATTATTATATACATTTTATATCTATATTATGAATTTATATACTTTATTAATACAATTTTATTTTTTTAATTATAAAATAAAATTAATAATAAATGTTTCTTTACAATTTAAYAAGTATTTTAAATATTTTAAAAGTATTAACTTAATAAATTACATTTTTTTATATATTTATCTATAAGTCTTGTTTTATTCTTTTTTTCTATTAATTCTGTTGAATTTAA[G/T]GTATCCAAAGATTCGATAGATGGTAAACTAATTGTTTTTGTAATTGAAGCATCTTCTCTTTTATTATTTTCTCCTTTTTTGGACCACATTTTAGACCATAGTAAAAAATGATTGTGTTTTTTATTATTATCCTTTGAATTATTA…	ACGTTGGATGGTTTACCATCTATCGAATC	ACGTTGGATGCTATAAGTCTTGTTTTATTC	CATCTATCGAATCTTTGGATAC
HB675	IA1	LG3:7090727	LG3:8031668	Synonymous	GB53701	Immunoglobulin-like and fibronectin type III domain containing 6 (Down syndrome cell adhesion molecule-like protein Dscam2)	IG Superfamily Genes		TCAGCCTGCTCGTCTTCAAGGAGCTCTCCTCCCGGCACAGTGGCAAGTACACTTGCGTGGCGACCAACAGCGCGGCCAAAGTGAACCACACGGCCGAACTTTTGGTGAAAGTACCYCCGCAATGGATCTTCGAGCCGCAAGACGTGGCCACCCTCCTGGGAAATCCATTGAACGTCCACTGCGAGGCGAAGGGATTTCCWCCGCCGCGTGTCACGTGGTTGCGCGCCAGGGAAAGAACCTCGAACGATTA[T/C]CAGCCTTTGATCGATGGCACCGATGGAAGATTAACCATTCTTCCAAATGGATCTCTGTGGACAGCCTCGGCTGGRCCCCAAGATGAAGGGCATTATCTTTGTCGAGCKAACAACGGCATTGGATCTGGTCTGAGCAAAGTGATC…	ACGTTGGATGGCCAGGGAAAGAACCTCGAA	ACGTTGGATGGGTTAATCTTCCATCGGTGC	AAGAACCTCGAACGATTA
HB684	IA4	LG3:9512343	LG3:10174579	Non-synonymous	GB49171	Immunoglobulin-like and fibronectin type III domain containing 8 (protein sidekick)	IG Superfamily Genes		TCGTAATGCTCTTTCGCTACGCCTATTAAAAAAAAATTGAGGCTAAATTTGCACGTGAATTCGAAAATGCGGAGATCATATAGGAATTGGTATTCGTTTTCGTAACTTGATCGTGTAATTGTATGACGCTCATATAGAGTGAAGTGTATAAAAGTGCAAGTGGTAAGAGTGGTAAAGAATTTACCAAGTAACATGGAGATGCTGTGGAGAAATGTTGTGGCGGACTTGTCGACCTTCCTAAGTACGAGGA[C/T]GCGGATTTTGTTTGCCGCTGTCTATTTCATTTGGATCGCTGGAAGCGCCTGCGCCACTGGTGAGTTTTCGCGCCCATTTTCATCTTGCTTTCTATATTTTTCAATTTTTTTTCCGTTAACGYTTTCCTTCGTATTTTTTTTCAT…	ACGTTGGATGTGAAATAGACAGCGGCAAAC	ACGTTGGATGGCTGTGGAGAAATGTTGTGG	CGGCAAACAAAATCCGC
HB1207	IA3	LG3:10015867	LG3:10679587	Intergenic	GB49154	Buffy (similar to Drosophila Bcl-2-like protein)	Apoptosis	Nosema spp.	TAGAGAAGTAATTAATTTGAAAAATTGTAATGGCGTAATAAGATTTAAATYATTYTYGARATACRGTAAATTGATTTAAGAAAGAAAATCATAATTAGTTATTATATAATTATTTTTTCTAAATGAATTAATTATAATTACTTTTTTATAGTTTTATAGTTACTTTAARAGCAACTAAACTAAATTAAATTAATTGATAATTAGAACAGTGAACTAATTGTTTAGGAAAGGATAAGCAATTAAGTTTTA[A/G]AAAGATACTTGAACAAAAATGGAATACTTTGACATCATTTCCAYAGTTACAATTAATATTATTAATTATTTATTGCATRGATATATTYGTAACAATATAATTAGAATTTTTTTTTATTTTATTATAAAATATTGAAATTTTAATT…	ACGTTGGATGTGTTTAGGAAAGGATAAGC	ACGTTGGATGGGAAATGATGTCAAAGTATTC	atGAAAGGATAAGCAATTAAGTTTTA
HB656	IA1	LG3:12128448	LG3:12683465	Non-synonymous	GB41241	SET and MYND domain protein 4-like		SINV	ATCATAAATTCGTTCGAATCTGTTCTTACGGGTAAAACGTTTCCACATTCTTTTCCAGTTTCGCATTTAAATCTAAATRTCAAAGAAAAAAAAAAATTAAGATTAAGAAARTTATTTTTCATAAGTTTTRARTAAAGAATTAAACCTTAAAATCGTTGGATCGATTTCTTCTAAAAGAGGCCAATGCTCTCTACATGCTTCACAGTTGCAATCGAAAAAATATTGCAATCTCAATTTCCTTTTCCGTTCA[T/C]TTTCGGGAGTAGTAGTAAAAATTTGACCRTAGTTCTCAGAAATTTCCTCTCCCGATGAAATGGAACGAATCGCTCGTACGACCATAGTYGTTCCGATAAAATATCTAYATAACCAATGATACTTAATTARATATTCTTTAAAAT…	ACGTTGGATGATGCTTCACAGTTGCAATCG	ACGTTGGATGCGGGAGAGGAAATTTCTGAG	CAATTTCCTTTTCCGTTCA
HB663	IA3	LG3:12190483	LG3:12745678	3' UTR	GB41227	Cpap3-b/chitin binding		SINV	CGAAACTCGTCTATTCCTGTCACGAGGRAAAAGAATAATTTTTAATACATTACAGAGACATTTATTTCGTATTATTTGGAGAGTGTATAGAGAAACTTTCTAAAGTCTAAATGTCAGATCTACTACAGGCTGAATTGCACAAGTATCTATCTCTGTCCACGGTCCCTCCACGCGCGTGAAATCAATGAATTACTCGAGAAAATAAAACAATGCTGGGATAGAAAGATAAGTTAGGCAGGTTCGACTCTTC[C/T]ACTGCATCCTAYTTCTCGCTTACAAGCTACTTTGTATGCTTCTCGAAGCGTAGCATTGATTTCCGGTATATATCTTGCAAAATAAATGTTGCAAGTAACGCAAGTAGAAATTTGTTCCAGTTACTTTCTCTCTTTGCGTTTCTT…	ACGTTGGATGAGATAAGTTAGGCAGGTTCG	ACGTTGGATGCTACGCTTCGAGAAGCATAC	AGGCAGGTTCGACTCTTC
HB1222*	IA3	LG4:4025082	LG4:5031322	Non-synonymous	GB49544	vitellogenin	Hormone Activity	Nosema spp.	CGTCGTTCGACAGCAAGGTGATGACACGGCCCGACACGGATTCAGAGAACTGGACACCGAAAATGATGGCGGTCGAGCCGACGGACAAGCAGGCGAACAGCAAGACTCGTAGGCAAGAAATGATGAGGGAAGCGGGAAGGGGTATCGAATCGGCGAAATCGTACGTGGTGGACGTWCGAGTGCACGTTCCTGGCGAGTCGGAGAGCGAGACTGTTCTCACCYTGGCCTGGTCGGAGAGCAACGTGGAGA[G/A]TAAGGGGCGATTGCTCGGTTTCTGGCGCGTCGAAATGCCGAGGAGCAACGCCGATTACGAGGTTTGCATCGGCTCTCAGATCATGGTCTCGCCGGAAACTCTTCTGTCCTACGACGAGAAGATGGACCAGAAGCCGAAGATGGAT…	ACGTTGGATGATTTCGACGCGCCAGAAACC	ACGTTGGATGAGAGCGAGACTGTTCTCACC	ccctAAACCGAGCAATCGCCCCTTA
HB734*	IA4	LG4:5839290	LG4:8648140	Non-synonymous	GB50454	Scavenger receptor class B, type 4	Scavenger Receptor - class B		CAAACGAACTAAGATGGCTAACAAATATCCTTTTACAGGGAAACACGCCAGACTTATCCGTTATAATATTAACRTTTCAATTACTCCGTCTTGTAAAACTCATCAAATTCATAGACRTGATTCCTTTGATAATTGGAATTCACATGACYATCGTGGCTATGCTTTACTGCAATTGTAAAAAACGCAAACGGCAACCAACAATTTCAATCGCAGATTCATTATTAATATCATCGAATTCGAACAATGCACA[G/T]AGATCTACATAAATCGCGTGATTTCAATGATTTCAATGTTCGCTAATTAACAATAATAATGAYGCAAATAGTGAGTGAGTAARATTATGGTATATCTGCGCCCTCTTGCGCAATAATTTGTGAAATTTGTAAAATTTATTTCGT…	ACGTTGGATGAAACGCAAACGGCAACCAAC	ACGTTGGATGTGAAATCACGCGATTTATG	gaATCGAATTCGAACAATGCACA
HB736	IA4	LG4:6452485	LG4:8035254	Synonymous	GB50418	Toll like receptor 1 (Toll-1)	Toll	IAPV	ATTCAGCATGTGGTAACGCATATCGCAATTTGTCCCAAAACCAAGGATCACCCCATTTTACATATGTATTCATGCTCATATATGCCTTGAGTTCTGGATCTAAATTATTAATGGGGCCAATTTCATCATATAAAATTAAAATAACTTTTGATCTGCGTTCACTGAGTGCTTGACAATGCGCCACTCTAAATTCCATTCGTCCCCAAACACTTTCCAAAAAATTGGGTGATAAAACTACTATCGTTCGCCT[A/G]GATTCTTCAACAGAACGCGCGATTTGTGTTGGTATCCATTCTCCAGCTAACCAATCACGAAAATGCAGACACAATTTGAACGGTTTAGGTCCATTTTCTAACTTTGGAACTAACTCATTCACAACAAAATCTTCATCTTTATGT…	ACGTTGGATGACAAATCGCGCGTTCTGTTG	ACGTTGGATGTTCGTCCCCAAACACTTTCC	gaagTCGCGCGTTCTGTTGAAGAATC
HB751	IA2	LG4:6909530	LG4:7583011	Non-synonymous	GB50482	Serine protease 23 (uncharacterized LOC724971)	Serine Proteases		AAAAATYTATCATCAYTCTTYGTAATTCTATGTCAYACTATYARAATTTAAGTACATTTTAAGTATCTTTTAYCTATTCACTTTTCTCAATTTTTTAATTTACACAATAATTTAGATCTATGATCCSAAAGAAWCGACAACAAAACCGCCAAAACGAAGAGAACCAGTGCTTCCTTGGTATTCACCTGGTCCAGTCGATTCCAAAGAAGATCTATCACGTTCTGCAAAATGGCAAGTGGATTCAGATTAC[C/T]CGATTCCTCGAAAACCGTACGTAATAGAGGCTGGGACGAAAACTTGGAGTCCTTGGAAAAAGAACAAGGGAAGCGAGATCGAGCAGAGGACAGARATCACGAGAGATTCTCAAAGCGYGATAAATTTTGAGCAARATGACRATC…	ACGTTGGATGATCACGTTCTGCAAAATGGC	ACGTTGGATGTTCGTCCCAGCCTCTATTAC	ccacGGCAAGTGGATTCAGATTAC
HB834	IA1	LG4:9371777	LG4:12282118	Non-synonymous	GB44117	Immunoglobulin-like and fibronectin type III domain containing 5 (hemicentin-2)	IG Superfamily Genes		GCTGCAGTGCCGTTTCTCCCCGCCCAGGGAGAACGTGACGTGCTTCTGGTTGACGCACACGAACGATAATCACGACAACGCAGCGATCGACAATCTGTCGTTATCGCCCCAGTACAAGGTGTTCATGAATCTGGAGGAGGGTCGGTACGACCTTCAGATAAGGAACGTGTCGTACGAGAGGGACAACGGGAAGTACGAGTGCCGGGTGAAGGCGAGCGGGACGGGGCACGACCTGCACCGAAAGTTCATC[G/A]CTCTGACGGTGCTGAGGGCGCCCGGGCCGCCCACCATATCCCCGACCTCGGCCTCGGCGACGGAGGGGCAGAGGCTCGAGTTGCAGTGCAACACGAACGGGGGCAGCCCCGAGCCCGAGGTGAGGTGGTACCGCGGCAACGAGA…	ACGTTGGATGTTCGTGTTGCACTGCAACTC	ACGTTGGATGGCACGACCTGCACCGAAAG	aGCCCTCAGCACCGTCAGAG
HB838	IA4	LG4:9496464	LG4:12180165	Non-synonymous	GB44120	Serine protease 28 (venom serine protease 34)	Serine Proteases		GGACGCTGACGAGCGCGCAGTATTTTGCGGATCCACTATAATATCCGTGAGATACGTGTTGACAGCTGCCCATTGCATGACGAACAGGAATTATACGAGATTAGGCGTGTTGGTCGGCGACCACGATATAAGTTCGGGTAAATAATTATATTTAATATCATTRAATATTTAATAATCGGAAGGTGCAAATTTGATTGAAYATTCGTAACGAAGGGACGGACACGAACGCGACCATGCTCTATCGAGTCAA[G/C]AAAGTGATCGTGCATCCGAATTACGCCCACGACAATTTCAACGACGTAGCCCTCTTGAAAACGARGACGAAAATGGAATTTGGRAACGAGGTTGGCCCGGCCTGTCTACCSTTCCAACACTCGCCCGACACTTTTGCCGGCTCC…	ACGTTGGATGGAACGCGACCATGCTCTATC	ACGTTGGATGGGGCTACGTCGTTGAAATTG	ccgctACCATGCTCTATCGAGTCAA
HB689*	IA4	LG4:10104009	LG4:11572248	5' UTR	GB44055	NF-kappa-B inhibitor cactus 1	IMD	IAPV	CCACATTTTTGATTTCGATATTCGATTCGTGTAAAAAAATCGATTTTTTTTTCACACGTCAAAATAAAACTATACAATTCTACATACACATATAAAGTAATGCACTGTGCATATACTATATACGTTTCTCTTAATATAATGTTTCTGTGCAGTTTTTTAAGCGAATAATTAATCAATTTTTTTATTTTGTTCGATTCTTCTTCCACTAATTAAGAACTATTTATTGTTGTTTTGTTTTTTTGTTTTTTTT[T/A]CAAATAATGTTATTTTATTTATTGGATCAATTATACGATTGTCGTTCGTCTTAACAGCTGGTTTCTTTATYTGTGTCCGTTTCTTATTATTGTCACTTTCTCGTTTTGATTGTATTCGCAAATATTAGCAACTAATATACATTA…	ACGTTGGATGTTGTTCGATTCTTCTTCCAC	ACGTTGGATGCAGCTGTTAAGACGAACGAC	tTTGTTTTGTTTTTTTGTTTTTTTT
HB696	IA4	LG4:10469350	LG4:11206418	Intergenic	GB44185	NF-kappa-B inhibitor cactus 2 (cact2)	Toll		TTTTTCTTTTTTTAAAAAAAAAGATTTGAATAAAACATTACAATATTTTGTATATGGACAATTATTTTATTATTTGTTTATAATAAAATATAGAATGTTAATAGAATATTAATAGAATGTTCGTGRAATATCTTTAAAAAATCGATTTTAGAGAAATAAATAYAAGAATTGATATACAAAAATATTAATTGAAATTTATTTATTAAATTAATTGAAATTTGTGTTAGATGAAACAAAGTAATAGAATGAT[A/G]ATGAAAACATTTTTCCGTTTCAATTCGTTTAAYACATTTCAATTACTTAATTAATTTAATAAGTTCAGTTGATATTTTTACATATATCAATTTTTATTTCGTTTAATCGTGATACCAAAAGGGTATYAAAAGTATCTTATAGAT…	ACGTTGGATGTGTGTTAGATGAAACAAAG	ACGTTGGATGCGAATTGAAACGGAAAAATG	ggGATGAAACAAAGTAATAGAATGAT
HB708	IA2	LG4:12146283	LG4:13039467	Synonymous	GB53012	Immunoglobulin-like and fibronectin type III domain containing 10 (protein turtle)	IG Superfamily Genes		CGCCGGAGGAGATGATCTACGTGAACGTGGGCGACGCGATAATATTGAACTGCCAGGCGGAGGGCACGCCGACACCCGAGATCCTTTGGTACAAGGACGCGAGCCCGGTCGAGCCCTCGTCGACCATAGGGATATTCAACGACGGCACCGAGCTCAGGATCTCRACCATCAAGAGCGAGGACATCGGGGATTACACGTGCATCGCTCGTAACGGAGAGGGTCAGATCAGTCACACGGCCCGCGTCATAAT[A/C]GCTGGTGAGTAGAGTACACGCGCGCTTTCCAAATTTCTCCTCTTCCTTTTTTTTTTTACGAGCCYCGCGTGTGGAATAGGTTGAAACTATAGGAATTTTCCACGTGCCGATAATTAATATAGGTCGGATCGGTGGGACAATTAT…	ACGTTGGATGAAATTTGGAAAGCGCGCGTG	ACGTTGGATGAACGGAGAGGGTCAGATCAG	acGTACTCTACTCACCAGC
HB718	IA1	LG4:12179465	LG4:13006103	Synonymous	GB53013	Immunoglobulin-like and fibronectin type III domain containing 11 (protein borderless)	IG Superfamily Genes		ACACTTGTACATAAGGAAATTGGGAGAGAATTTGGAGATACCCTGCGACGCGAAGGATGGAGATCAATCYCACAGGCCGTCGATCGTTTGGTACAAGGTGAATTTATTTTTTCGGCTAAATTTTCTTCCCTTTCGATCGATAATAACACGTGGGTYTCGCGCGACAGGACGGCTCGCCAATACCGTTGACCAACAGAACGATTATAATCGGTGGCAACTTGACGATAGACAGGATACAAGAGCAGGACAG[G/A]GGGYTGTAYCARTGCGCGGTGAGCAACGAAGCCGCGACGGTGGTCGCGGACACGGAATTAATGGTGTTGAACGTCCCTCCGAGGGCGCCGTACAACTTGAGCGCCAACAGCAGCAACAACGCTGTCACGTTGACYTGGGTGCCG…	ACGTTGGATGGCAACTTGACGATAGACAGG	ACGTTGGATGATTAATTCCGTGTCCGCGAC	ATACAAGAGCAGGACAG
HB879	IA2	LG5:4031753	LG5:4294794	Synonymous	GB40916	Immunoglobulin-like and fibronectin type III domain containing 14 (IGFn3-14)	IG Superfamily Genes		CRTGTTRTTGAAGTAATATACATGTCTTTAGTGGAATAAACTTCATTAATAGTAAAACCAATTTTACAACACATACACCACATYGAYTTAACATCGAACGCTTATTAAATTACCCACCGTTAGCGTGAGGAATTATATCTGGATCCTTCTCGAAACTCTCGATGCTGTCGGAATTGAGAGGCAGGGTCGAYGATTTATCACGTGGAGAGGAGCTGCCGGTACCGGACGCGGCCAGGTTTGCCATGCCACC[G/A]TCGTCGTGAGAGTCCTTGTCCTCCTGAGACCTTGCTCGAAGCCGTAATTTCACCGCCAGGGTTATCACGAAGCCCACTAGTAGAACACCTGCCGTCGATCCGACTACCATGCCGAACAGTGGTCCGGACAGSGACAGTATCTTT…	ACGTTGGATGAAGGTCTCAGGAGGACAAGG	ACGTTGGATGTTTATCACGTGGAGAGGAGC	ggggAAGGACTCTCACGACGA
HB887	IA3	LG5:5008293	LG5:6530735	Intergenic	GB46726	Serine protease 7 (SP7)	Serine Proteases		AAGAATATTTTTCATGTTACACATCGAATCGATCACATTGGTTATTCAACCAACATTGATTCGAAATACCTGTCAGTCATCCGTGATGAGCTCATTTTATAAGACGTCACATCAAATATCCATTTTTTTTTTTTTTTCTTTTCGTATCAATGAATCTCTTGATGGTTCGATTTATTAATATTCGATTCGATGATACGGTTAATCGTTATAAATTAGCAATATATGAACGAATTTGACGATTCATTCGGAA[T/C]GGCGAAGGGACAGTTTCAATAGAAATTCGCTGATTATGTAAGTGGTGTGAACCGGCTCAAYCTTGATTTATGTCGTCGCCGATCTTGACGCCAGAAGATCGTGACTGTCGAGTTCATAGGCATTTGCATAGAGAGTAAGATCCT…	ACGTTGGATGCACCACTTACATAATCAGCG	ACGTTGGATGTATTCGATTCGATGATACGG	GAAACTGTCCCTTCGCC
HB895	IA4	LG5:5613057	LG5:5938724	Non-synonymous	GB46759	Immunoglobulin-like and fibronectin type III domain containing 9 (nephrin)	IG Superfamily Genes		AAATCCTGGCCCAAAGACAAAACGATTATTTGCCTCGSCCATTTGCAATAACGRCAAATCTCAAGCTTGAAACGTTCAAAGGGCGTCGATCACACGTTCCACACGTATCCATAAATTGCAGTTTCAGCCGATAGTGGGCGACGACTATCAAAGTGGGGTTTGCACACTCCCGAGGCAACACTGGCCGAGCCAAAGCGTTCAATCAATGTCGATGACGATGAGCCCGCCGATGCTGTAYACARGCCTCGGT[A/G]TCGTCGCCAGGACGTGTCCSAGCACGGCCTTGCTCGCCAAGGACGTGGAGGCYAGGATCCCGGCTCAATGCTGCATCCAGTCGCAGAAGGACGGCAAGATGAGCACACCGATYGTCATGGCGAAAAGGGAGAGCTCCGTGTGAC…	ACGTTGGATGACTGGATGCAGCATTGAGCC	ACGTTGGATGAATGTCGATGACGATGAGCC	gggtACACGTCCTGGCGACGA
HB900	IA1	LG5:5633855	LG5:5917922	Non-synonymous	GB46710	Cactin protein (cactin)	Toll		CTATGATTTCATCAGTTAATAAAATATTCCAATTCTATTTAATGAAAATAAAATTATTATTGAAACAAAGTGATAGTTTTAAATCTTCTGATTCTTTTGGGTCSCATATATTTAACGACTTCCCTTGCAGCTTCGTTCATGGACGCTCACGCGATCAGGATTAAAAGTTCTTCCGCATCGTTTGCATGGAAGCAATTGACTTAAATGAGATTTCCAACTGGCCTCAACCATTGCAGCAATGTCAATTGTC[A/C]TATTTCCTATTTCTGAATCACCTGTATATAAATTATCTTAGTAAAYATTTTATTTCTTAACTAAAAAAATTTTTTAATATTAAAAACATGAAAATATACAAAATCRTTATAYATTTATTGTTCACATATTAAAAAATAAAATTT…	ACGTTGGATGACAGGTGATTCAGAAATAG	ACGTTGGATGTGAGATTTCCAACTGGCCTC	AGGTGATTCAGAAATAGGAAATA
HB856	IA4	LG5:10537058	LG5:10704584	Non-synonymous	GB44490	Galectin 1	Galectin family		TTTTATGATTTTTAATATAAATATGATAATGAATAATAAATATTATTATTATCAAATATTTCTATACTTCTATATTTAATTATTGAATTATATAATTATCATTATTTATAAACAAATTAAAATATCTTTATAATTTGRAAAGATTTATTTTTTTATTATTATTTTTAAAGTATAAGATGTATTTACTATATCATACCTAATGCTCCAAGAATAGAATCTAATACACCACCACTATTACTTGATTGCTGGG[A/G]GGGATAGCCTTGTTGTGCATGTGAGTTACTTAAAGCATTGGTYACTAAACTGCTTGCTAAAGCTGCACCCAGAGAGCCAAGGTTTCCTAAGCCACCTTCACTTTCTGTTTTTGATTTAGAAGCATCAGACTTTTCTTGATCTTC…	ACGTTGGATGACCTAATGCTCCAAGAATAG	ACGTTGGATGAACTCACATGCACAACAAGG	cacctCCACTATTACTTGATTGCTGGG
HB868	IA1	LG5:13769075	LG5:13801105	Non-synonymous	GB45735	Putative achaete scute target 1 (EH domain-containing protein 3)	Endocytosis	IAPV	ATATGGATCATTTGGATAAGTTTCCGTAGGGTTACGATCTCCATGTCGAAAAACCTGTTGAATCATTATCAAGATTAATTGGTACAAGGATATGATACAAATTAYGTATCAAAATAATATATATATATACTTACAAATATCACCTGTTGTATAGAAGTTTGTGTACCGATCGTTGAAGCAAATGCCACATACGCGAACAATACAGAACCGATACCGATACTAAGTATCGAAACCATGATGTGAGTAYTTA[C/T]GTTATTTCGTTGAGAATTATTACACGATTTTTGTTTATTTTCTTCGTTCATTCTATTATATCTGTTGTACGTGCAAAAATCATCTAGAAGGAATGCGGCTCTAATYGATCGATTTCGATGATTTATTATGTTTACAAAAATAAT…	ACGTTGGATGGATTTTTGCACGTACAACAG	ACGTTGGATGGTATCGAAACCATGATGTGAG	CGTGTAATAATTCTCAACGAAATAAC
HB870	IA3	LG5:13969256	LG5:13600700	3' UTR	GB45656	AKT-interacting protein-like	PI3K-Akt-Tor		CTTGGGTGCAACCAGGATCATTGCAACCATTCTCTAAATCTGAAGCAAGATAATAAGTAGCATTATGTRTAATTACTATTTATAGAAAATTTATAGAAAACATAATAACAAAACTATATACGTCCTTAGAAAATAAGAGGAACRTAAATTTAAATGCAGGGAATAAATTGTAATATATTTTTATAATTAGTAAAAAAATGATTATTTTTTATTTTAATTTTTAATGTAATCTATGAAACTGTTTTGTATA[T/C]TAAGCATATATAATACTCTTAYATTTAATTATAATAAATACGATTGTTGGCTTGTTATTAAATGTATTGCGGACATTTTTTTTAAAAATAAAYYATTATTAAATAAATAAATTGTAACAAATAACAAATATCATTATAGAAAGC…	ACGTTGGATGTAATGTAATCTATGAAACTG	ACGTTGGATGAATAACAAGCCAACAATCG	GTAATCTATGAAACTGTTTTGTATA
HB876	IA3	LG5:14107779	LG5:13461059	Synonymous	GB45700	Serine protease 2 (SP2)	Serine Proteases		GACACTGTTGTTTGTCAACAAAAGGCARAGAGACTTTTAATTTCACGTTCGACGACGAACCGTTCTCCGTCTTTCCCCACCCAGCCACGAATAGTTTTTGTCCGAGAGAAGCAATGGATGGTAAACAAATAGGTTTTATATAATTGGTGAATGTAACGTCACGAGACAATCTTAGAAGCGCGATATCATATTTCTGATCTCTCGAACGTGGTCGATAATTTTCGTGTGCTATTTGTTCTTCGACTTCAAC[T/C]GATATRGGTTCGTCCGCGCAAAGTAARCTATTTCCATCGTCCGGGACACAATCGGGATTCGTTTCGGTATTATATTCGCCTAGACGAACGCTTTCTAAACGCCATGTAATTGGTAAATCTTTCCCCTTGATGCAATGCGCTGCC…	ACGTTGGATGTTCTGATCTCTCGAACGTGG	ACGTTGGATGTTACTTTGCGCGGACGAACC	tgcTTGTTCTTCGACTTCAAC
HB907	IA4	LG6:1262590	LG6:1617270	Non-synonymous	GB45774	Dscam family member AbsCAM (Abscam)	IG Superfamily Genes		GRTAATAATAATATAAATAAAAAAAGATTGAAGAAATATTGTRATATAAAATTTTTTTRTTAAATTGTTTATTTATTTGAARTATGTATGAATTAAAAAAAAGAATTTTTCATTAATATTCGAAGGTTCATGATTGGTCAATACGTAACAGTTCACGGCGATGTTATATCACATGTCAATATCAGCCATGTGATGGTGGAGGATGGAGGAGAATATTCTTGCATGGCCGAAAATCGAGCTGGGAAAGTCA[T/C]TCACGCTGCKCGYCTCAACGTTTATGGTAAATTTTATACTAAATTSAATAACCAAAATTCATATTGTTTAACAAATTGATGTCCTTTGATAAAATTTCTTTACCTTATAATTTATATTTGAGYTTAGATTTGAATTTATTAAAT…	ACGTTGGATGTTGCATGGCCGAAAATCGAG	ACGTTGGATGATTTACCATAAACGTTGAG	aagacAATCGAGCTGGGAAAGTCA
HB1005	IA1	LG6:2758145	LG6:3147791	Non-synonymous	GB41097	Serine protease (trypsin-7)	Serine Proteases		GTGTCTATTCATTATATGGGAAAGCATCATTGCGGAGGGTCCATAATAAGCGAAAATTGGCTGCTAACGGCAGCGCATTGTATCTACGGGTACGTGGTTATACGAGTTGATGAAACCGTAAAGCGCGAGCAAGATTAGAGATTTATTAATTATCGTGCGACCGATTGATGGAAATTRTTTTTCAGATTGATCCCTGTCAACTTTAAAATTCGTGCAGGCAGYATTTATAACAAYAATGGCATCGAGTACA[A/G]TATCAAAAATATAATTATGCACGAGAAATACAATATTTATACGTTTGATTACGACGTCGCTTTGATAATGGTACGTTTTCTTTTATGTTTTCGAATTTTTATAAYAATTTTTGAAATTAAAAGTCATTGATAAATCYTCTGTAA…	ACGTTGGATGAAGCGACGTCGTAATCAAAC	ACGTTGGATGCTTTAAAATTCGTGCAGGCAG	TCTCGTGCATAATTATATTTTTGATA
HB1023*	IA1	LG6:3046341	LG6:3808937	Synonymous	GB54477	Epidermal growth factor receptor-like	Endocytosis	IAPV	CTGGTTTAATAGAAAACGAGCTTCAACCGGCCATCTTAGCAGGTGTCGCKGTATTTGCTTTAGCGTTTCTAGTGGTTGCGGCCATCATCATGTATTTCTGGCGTGTACGAGCAAAAGCCAAAGAAAACACCGTGAAGATGACAATGGCATTGACCGGTTTGGACGACAACGAACCCCTTCGYCCAACTGGCGTCAAGCCGAATTTAGCCAAATTACGTATAATAAAGGAAGAAGAAATGAGAAAGGGYGG[A/G]ATTTTGGGATACGGTGCTTTTGGAAACGTTTACAAAGGTGTTTGGGTGCCCGAGGGAGAGAACGTGAAGATTCCAGTGGCTATAAAAGTTTTGCACGATGGTACGGGGGCGAACACCTCGAAAGAATTCTTGGACGAGGCGTAC…	ACGTTGGATGTTTCCAAAAGCACCGTATCC	ACGTTGGATGTGGCGTCAAGCCGAATTTAG	GCACCGTATCCCAAAAT
HB1042*	IA4	LG6:8887101	LG6:8673612	Synonymous	GB41428	Defensin-1	Toll/IMD		TTTCAAGTTTCAGGGATTTACCCRTTCCCGTGCGCAGATATATTTACATATRTGTAATTCATTTAAACAACAATACATACGTAATTCAACGAGCAGACAGTTGTATATAAATTGCACGAGCTGTCGTTCAGTTGTCAGACACTTCTCAGTCTTTTTTCGAATAGTTTGAATATCTATTGAAGTTTAACACGTATTTAGCCAATATGAAAATCTATTTTATTGTCGGCCTTCTCTTCATGGCTATGGTTGC[C/T]ATCATGGCTGCACCTGTTGGTRGGTAAACGTTTTATTTAATAAAATATTTAATTAAATTTTGTATAATTTTAYATTGTTGTAAATATTATAAAATTGTATTAATATATTTTATGATATTTTAATGTAAAAAACAATGATGATGA…	ACGTTGGATGTTATTGTCGGCCTTCTCTTC	ACGTTGGATGTATTAAATAAAACGTTTACC	aTTCATGGCTATGGTTGC
HB935	IA1	LG6:15406230	LG6:15023558	Intergenic	GB53576	Apisimin	Toll		GTCGGTAATTAGGAAAATTATTTAATAAGGAAGTAAGGAAGAAATAAGTAAGATGGGGAACGATCAAGAAACTCGAAGAACGATAATTCCATTAGTTTTACATTAGTAGAGCAAAGTTTAAATGGGCGAATGTCGCATTCGGTTCAACGATTTGCTTTCTATACTGTTCGAATTTCGATGTAATCCAGAGTGTTTGACCACGCGCTCGTCCAACCATTCGCCATTACCTTGAACGGCACACAGTGACAAA[G/C]TTTGGTCGTTACCGGTAGTTCGTTCTCACGTTTGTGCTCTTTCTATCCTGGCGTACACCTTATTATCTACAGAGTTTCGYTTCGTTTTCGCTTATTGCCTACGTCACTCATACCGTTTATCATTTCCGTTTCCAATGTTAAACT…	ACGTTGGATGTCCAACCATTCGCCATTACC	ACGTTGGATGGCACAAACGTGAGAACGAAC	gaAACGGCACACAGTGACAAA
HB938	IA2	LG6:15950340	LG6:15485900	Synonymous	GB42358	Angiopoietin (LOC412279)	Fibrinogen		ATCATCGTAGCACGTTTCAAAGTATAATCCCAACCTCTCCAACGGAACCATACAATACCTTTGAAAAGAGAATTTTTTATTAATAGATTAAATTGTGAACAATTATATAYGTAAATATAAATATAAATATACATGCATATATACCTTGTCGAGCAGTTAGATCCTGAGGATCRTTCAAATAAAGACCATTTAATCCTCGTCCACACGATTTCCACCACCARCCACCTTTCAACATGGAAGCACAATTCAA[T/C]GATGATCTATCATTATCCCTGTAAAACGAAATTTCGATTCAACATTRTYACCTTTTAAATAYATATTTATGTAAATRTCAAATTTYTTTCAAAGTACATACATTATATATCTGTTTAATTATTTTTRTATACAAAATTTCTTTT…	ACGTTGGATGCCACCTTTCAACATGGAAGC	ACGTTGGATGCGAAATTTCGTTTTACAGGG	ggacACATGGAAGCACAATTCAA
HB941	IA3	LG6:16599795	LG6:16612359	Non-synonymous	GB45417	Tepb (CD109 antigen)	Jak/STAT		CATGAAAATATTTTAGATTCTTAGCGACATATGTTATGGCTCCTACTGCACATGTAATTGTATATTATGTAGGAAATGATGGTGAAGTCATTGCAGATGCTTTAGATGTAGAATTAGAAGGAGTACTTCAAAATTTTGTAAGTTAATTTAAAGAATTTAAGAAAAGTTATAATAAAAATTGTAATAAATTATCTTTAATAATCTTAAATATTAATATTCTTTTTTTAAGGTTGATATTAAAATGGCACCT[A/G]AAGAAGTTGCACCAGGAGAAAATGTTAATTTAATTATTACATCAAAACCAAATTCATATATTGGATTATTAGGTGTAGATCAAAGATCTCTTCTATTAAAATCTGGCAATGATATTTCATATGTATGTAATAAATAAACGATTT…	ACGTTGGATGTTAAGGTTGATATTAAAATG	ACGTTGGATGAGAGATCTTTGATCTACACC	cGGTTGATATTAAAATGGCACCT
HB1063	IA4	LG7:4186493	LG7:3614693	Synonymous	GB49244	Charged multivesicular body protein 5 (charged multivesicular body protein 5) (CG6259)	Endocytosis	IAPV	AATAGATTATTTGGTCGACCTAAGCCTAAAGAACCATCACCAAGTATTACTGATTGTATCGCCGGGGTAAATATTCATATCATTTCAACACCGTAGAGGTTACGTTATTATTTTTTAACATTTATRTTCTTGTGTTATTCATTTCTATTTTTTGTTAATATTTGTAATAGGTCGACAGTAGAGCGGATTCTGCAGAGAAAAAAATAGCGAAATTGGACGCGGAATTAAAAAAGTACAARGATCAAATGGC[C/T]AAAATGAGAGAAGGTCCTGCAAAAAATTCTGTAAAAGCTAAAGCATTGCGCATTTTGAAACAACGTAAAATGTACGAAGCACAAGTAGATAATTTGCGTCAACAAGCTTTTAACATGGAACAAGCAAATTATGCTACTCAAACG…	ACGTTGGATGGAATTTTTTGCAGGACCTTC	ACGTTGGATGAATAGCGAAATTGGACGCGG	aaAGGACCTTCTCTCATTTT
HB1067	IA1	LG7:5492117	LG7:8399752	Intergenic	GB43303	Histone H2A var (His2Av)	Ribosomal Biosynthesis	IAPV	ATATTATCTACTGGTAAGGTAGTAGATACGAGAAAGTTACTTATATAAAAAAAATAAATTAATTCTTTTCTCAATTTTTATTAATTTTATATATATTTATCATTTATAATATGTAATTATATTTCCTGCTCATTGTTATAGAAAAAAATTTTATATATATATAAAAAAATATAATAGAACAGAAAGCTYGRATTTAAAATTTTAAATGAAGCCATTTTGATATAGAGATAATGAGTAGAGATCATACGTG[A/G]AAAAATATGAAATTAAAATTAAGTGACCATTGGATCTAAAATTATAAGAGTTTAGGAAGTGTCTGATAAGTTGAAAATAAACGGTAAGTRGCCGACGTGAATAATAACGCAGTGTACCTTAGACAGTATGGAAAATTACTCTGT…	ACGTTGGATGGAAGCCATTTTGATATAGAG	ACGTTGGATGATCAGACACTTCCTAAACTC	atATAATGAGTAGAGATCATACGTG
HB1070	IA3	LG7:7779951	LG7:9550667	Intergenic	GB40976	Heat shock protein 90	RNAi		AAAACACAGAAGTTTATTTATTTAAAATAAATTTCTTCACACAAACGTTGAGAATGTATCGCACGTATAATCGCACGTACAATCACAGAGGAAATGTAGCTTCGCGTCACTCTCAGAGATCAGTCTCTCACGCCGTCACTTTTCAGAGTATTGAATACTGGCGCGCAGGGGCCGCTTTTATCGAGCTTTGAAAATTCTAGAAGGCACCTGCCGGAAGCACGCCCGATTTCTAGAACATTCTATCAAAAAT[G/A]TTGTTATAATCAATATTTATTAATAATTCTTAGCATAACATTTAAAAAAAAATGTTTTCAAAATTCATAATATGAATTTAAAATATATTCAATATATTGTATTAATAACAATTTATGTACAAAATATAATAACAGTAATGTCTT…	ACGTTGGATGGCCCGATTTCTAGAACATTC	ACGTTGGATGTTTTTAAATGTTATGCTAAG	ATTTCTAGAACATTCTATCAAAAAT
HB1071	IA2	LG7:8955155	LG7:11054481	Synonymous	GB42500	Peptidoglycan recognition protein LC (peptidoglycan-recognition protein LC)	IMD		TAAATTATATATTAATAAACAATATTTTTATTGTCATTATATATATTATAGTAAAGTTATATATATCCATCGGAATTTTTATGATAAAAATGAAAAATTCGAGATATCACTGATACAAAAAAAATAATTTTTTTTATGGTTCTTTCGACCAGTGAGGCCAAGTTTGAATAACACTGTATAATGCATCACCTGGACTTACAGTTTGAGAAACTTGACGATGTCCTAATAATTTATAGTCTGGTGCAATTTT[G/C]CCTTTTTCTACTCCTAATTCGATAAGTTTCTGCACAACATATAATTGTTGTTTAGATGGTTTTACCGTATTGAATGTTCCAATAAAAGAAATACCTATACTTATGTTATTATATCCGAATGCATGAGCACCCATATAATCCCAA…	ACGTTGGATGTGTTGTGCAGAAACTTATCG	ACGTTGGATGTGAGAAACTTGACGATGTCC	TCGAATTAGGAGTAGAAAAAGG
HB1073	IA3	LG7:9400313	LG7:10605456	Synonymous	GB42472	Dorsal-2 (Dl-2)	Toll		AGAAAAGGCAATGGTTCGCTCAATGCACCATCCGATGGCCTTTTGAGTTGAATGTGTACCGGGACTGGCTCCTCAATTTCCTGCGTGTGATAACTTGATGTTTTGAAGCGAATCGCTGTCTGGATTAATTAAATTAATTAAATAATTATCAAATTAATCTGGCGTAAAATTTATGTAAAACTTAAATATACATACATACTTGTTTGTGCACATGAGCAGGATGAAAATCACCAAATGCTTCCCAAACTAC[T/C]TTCCCATTCTTCTCCTCAAAGAACCTCACTTGTATATCATCTTTTACAACTTTTTCGCACAACAAAATCATATGCATGCCACCAGCAACCGATGCGCTATAATGACTGAGCTCGCATATCATTAGATCCGGTATTATCTCTTAA…	ACGTTGGATGAAGTGAGGTTCTTTGAGGAG	ACGTTGGATGTGTTTGTGCACATGAGCAGG	cctcTGAGGAGAAGAATGGGAA
HB1049	IA3	LG7:10496934	LG7:9624624	Synonymous	GB42455	Thiolester-containing protein 7 (alpha-2-macroglobulin-like protein 1)	Jak/STAT		ATATGTGGTAAGAAYAGTTGTATATAGATCATCATTATTCATTCCCTTTTCTAAACATTTTTGGGCATCATTAACAACAGATGGTGACAAAGGAACACCAGATTCAAGCAAAGAAATTAAGATATATGCTGTTAATGCTGACGATGAACCATGTTCTTGGAGGCCRCCCTAAAATAAAATTGTTYCCAATTTATCGACGAAACATTTAATCARTTGTATTTTCACAAACCTTCATCGATTTATGGAAAAC[C/T]GTGCCTATTACAGGAAAGCAACCATCTTCCAACTGATTCATCGTGATCCAAGAAACAGATGATTCAAGAACATATTTGTCGATATGAATTAAACTTGCAGCTTGTGCAAATGACTTTAATACGAATGCAGTCAACCATATGGAG…	ACGTTGGATGGGAAGATGGTTGCTTTCCTG	ACGTTGGATGTGAACCATGTTCTTGGAGGC	GCTTTCCTGTAATAGGCAC
HB1061	IA3	LG7:11316885	LG7:12427740	Synonymous	GB44311	Actin related protein 1	Ribosomal Biosynthesis	IAPV	AGGCCAATCGTGAAAAGATGACACAAATTATGTTCGAAACGTTTAACACTCCTGCTATGTATGTCGCCATTCAAGCTGTACTTTCACTATACGCTTCTGGACGTACTACCGGTATTGTATTGGATTCGGGTGACGGTGTTTCACACACTGTACCAATTTATGAAGGATACGCTTTGCCTCATGCTATTCTTCGTTTGGACTTGGCTGGCCGTGATTTGACTGACTACCTCATGAAGATCCTTACAGAAAG[G/A]GGATATTCTTTCACTACTACGGCCGAACGTGAAATTGTTCGTGACATTAAAGAAAAACTCTGTTACGTTGCACTTGACTTTGAACAGGAAATGGCAACTGCTGCATCATCCTCAAGCTTGGAAAAGAGCTATGAACTTCCAGAT…	ACGTTGGATGAATTTCACGTTCGGCCGTAG	ACGTTGGATGGCCGTGATTTGACTGACTAC	ccctaCGTAGTAGTGAAAGAATATCC
HB1084	IA2	LG8:1637759	LG8:1546483	Non-synonymous	GB51399	C-type lectin 8 (neurexin-4)	C-type lectin family		AAACAAAAATTCTTATTTTTCAAAAATATGTTTACAAACCTTTACATGACCCGGAGAAGTAAATTGATGATATAAAATAATACCCTTATCTTCATATGTTCGAAAAGTAAGAGAAACATTCAAAGAAGATACTCCTTCGTATCCTTTAAGTCTAGCATATGAACCATGAGTTAAAAATGTAACAGGAATTATGGGAGGTTCAGGACAGTTATAAAGTGTATTCACTTTATAATATCTAAGATTTTCACCA[A/G]TAATTTCTGTTTCCTTTAAATCATGAATAATACTAGTTGCATTAAGATAAAAATTTTCTATACATCCAGTAAAATTTTGATTGACTACTAATCCATCCTGTTTGTTAGGTACACCACCTATATAAAGCTAATAATTTTTTTAAA…	ACGTTGGATGCATGATTTAAAGGAAACAG	ACGTTGGATGTTATGGGAGGTTCAGGACAG	CATGATTTAAAGGAAACAGAAATTA
HB1098	IA2	LG8:2024709	LG8:1754014	Non-synonymous	GB51399	C-type lectin 8 (neurexin-4)	Toll		TTATAGGTAATTTAATCTAATGTTTTTCTAAATTTATTAAGCGTTTAAAGTGATATATCAAAAAAGAGAAAATATTGTTCAGGGCGATTCTGGAGGACCATTACAATGCCGTCGCGCAGACGGTGTATGGCAACTGGCAGGCGTCACTTCTTTTGGATCAGGATGTGCCAGGCCAGGATATCCTGACGTCTACACYAAGATTCAGTATTACGTTAAATGGATAAGAAATACTATGAACAGTGACGACGAT[A/G]CGCAACTTTTTTAATTTTAATCAACATGTTATTAACTCACGTGTACCTTGAAATGTAGATAATATTTATGTAAATAATTAATGTGAAGTAGAAGAATCATTGTATATATTGAYATAAATATACGCAATTTTTGTATGTTTCAAT…	ACGTTGGATGGGATATCCTGACGTCTACAC	ACGTTGGATGCATTTCAAGGTACACGTGAG	aaagTGAACAGTGACGACGAT
HB1107*	IA2	LG8:4098536	LG8:3991697	Non-synonymous	GB40567	Serine protease 20 (serine protease nudel)	Serine Proteases		TTCGATCACGTTTCTTTTTCCAATGAAAATATATATTTATTTCCTATTTTTAAATTYAAAACTGYCAAGATTTGGATTTATTTCAACGAATMTATTCAAYAATAATATTGCATGTTCGATGATCAATCGCTTTTGACATCGTTTCTCTTCTAGGGAATTTCTCGCCATGCAAGCCACGGAATGCAAGAGGCATTTGGAGGATGCGCCGATATTAGACGGCCATTGCAGCGTGAATTTATCTTCCAAACAA[C/T]CRGGTACTGATTCCTYCAYATCTTCTCATCCATTTCATAACAAATATTTTAATTTTCCAWCAYACGTTTAATTTCAGATAATTCGATGGAGCAYGGAATATCGAAAGTAAACCTGATCGGTTGGAAAAACAATAAATATTACAG…	ACGTTGGATGCGATATTAGACGGCCATTGC	ACGTTGGATGGTTATGAAATGGATGAGAAG	gacaCGTGAATTTATCTTCCAAACAA
HB1130*	IA1	LG8:4110563	LG8:4003613	Intergenic	GB40567	Serine protease 20 (serine protease nudel)	Serine Proteases		AGGAACGTGATTCCATACCGTGATTCCTTCGTCCATAGTTGATGACGTTCCATCGGCCTAGGTATTGTTGTTCAACCCTTTCACGCGTGCGGATTCGCGCCTCAAGGCTGGARCGTCGTCTTAATCGAGATACGTTTGTGAYTGTGAAGAAGAAATAATGGATTGGATTGRAAAAATTGGGAGGATATATGGATTTTRAGAATTTTGAGAAAGTTTGATTGATGAGGAAAAGAAAGGGAAAAGGTGTAGT[A/G]GGATAAATTTGATAAATTGTTTAATTAAGATTTGGAGAATGAAGATTGTAAGATGATAACAGATTGAAAATTATTTCTCTGAATAAATATCGTTGCAAGATTGGGTTTCGAAAGTGATGATGACAAGATGGCGAAACAAGGCCA…	ACGTTGGATGGAGGAAAAGAAAGGGAAAAGG	ACGTTGGATGCTTACAATCTTCATTCTCC	tAAAGGGAAAAGGTGTAGT
HB1135	IA4	LG8:5279146	LG8:5265369	5' UTR	GB54506	Scavenger receptor class C (uncharacterized LOC411253)	Scavenger Receptor - class C		AGGTTTGATATTTTGAAAAGATGAAGGRTATAGTTTTAYTGYGATCGGCATACAAATCTGAATCGTGACTTACTTGTCGCAGCACCATAGCAAATGGAACACTGAAYCAARAAGGCCAACAGAAGAAACAGCGTTGTTGAAGAGATCCTCATTCTTTTTTTTATTCCTCAAGGAAACAATTCACCGTAACTCATAAATCGAATTCAAAAAAAAAAAAAAAAAGAACAGCGTCTTCCCTTTCGATTTCGCA[A/G]TTTCGCTTTTAAATCGATGATTGAATTTTTATGCACATGTCCTCAAAATCCATCATCAGAAGGATGAAACGGCAAATCGCGAATCACGTGAACAACGGCCGAGGTAAAGGATAAGAATGAAAAGACGATACACACTGGACGAGG…	ACGTTGGATGAGAACAGCGTCTTCCCTTTC	ACGTTGGATGTGGATTTTGAGGACATGTGC	cCGTCTTCCCTTTCGATTTCGCA
HB1137	IA3	LG8:8781301	LG8:7315123	Non-synonymous	GB41850	Hemolectin (hemocytin)	Cellular Response		AATAATAAATAATAAATATAATTATTAAATCTATATTTTTTCTATTTATTGTAAAATAATCATACTTTTCCATCCTGTTGTTTTAAATCATCTTCTGGATCTTCATTGCAATTACCACAGAGACCTTCAACAGCACCTCCAAAGATATGTGAAGGTACACTTAAACTAAATGCGAAGTTGGRTTGGTAACCAATAATTTCTAATTGGATAGATGGTATTAATAATCGCAGTTTTTTTAAAGATGTATGTT[T/C]CAAAATCAACCAAGATTTATTAAAAGGTAATTCATATATTTTTGAATCATCCACTTCTATTTCAAATTCCTGATTAGGTATACTTTCTTTAATTTTAATTACATGATTTTGATAAAGAATTATAATCATCTCTGTACATGTTCC…	ACGTTGGATGGATGGTATTAATAATCGCAG	ACGTTGGATGGGAATTTGAAATAGAAGTGG	GCAGTTTTTTTAAAGATGTATGTT
HB1237	IA2	LG9:5465430	LG9:6852613	Synonymous	GB42706	Transcription factor E2F2	Apoptosis	Nosema apis	AATCATGATACGTTACATAAGCGTATTGTCTGTCTGCACAGAGCTCCCTAAGATTTTTGTCTGCACCGTGAATTAATCGATCCAAAGTATTTTCTTTAGCTTCTAAATCTGCCACTTCCTTTCTGAGATCAGCGATATCGTTCCTTTCATTTGGTAATTGACCGCCTCTGTAAAATAAAATAATCACATTTATTACAGTAGAAAARCTCAATATTTATTGATAAATTAAATAACGACGTACTTCCATTG[G/T]ATATTGTTTTTACTTTTCTTTTCCAAAATACCTATGCCTTCCAATACATTCGTAATATCGTAAATACGACGTTTCTGTACTTCTAACTTTTCAGATGCTACATTTAAATCTACAACACCATCTTGACTGCTTTCAACTAAATGTA…	ACGTTGGATGTTGGTAATTGACCGCCTCTG	ACGTTGGATGGGAAGGCATAGGTATTTTGG	cctcACGACGTACTTCCATTG
HB1150	IA3	LG9:5634221	LG9:7010414	Non-synonymous	GB42804	Serine protease homolog 54 (cardiomyopathy-associated protein 5)	Serine Proteases		AAGAATCCTCCGCCKAGTCCACCGCCCGCGACTTCGACGTTCCCATCCTGGCCAACGACCGACGAGACTCTTTACAACACGGTCCCAAGCGCGTTGGACGGTGTGTTAAAATTAGACGAGTTCCAATGGGACAACGATCTAAGCGATCCGAAGTCGAGGGTGTACAGACAAGTGAGCACGGAGATAGAAGAATACTTGAGGAGCATGTTGAGGCAGCCAATGGATAACGAAACGATCGTCAAAGTGTATG[A/G]CATAAACAGGGACGGTGAAGTGAAGTTTAGGATAAGTTATCCACCGCGTTCCATCCCAGAAGAAACGCAACAGATGATCGAGAAAACRTTGCAGAAAAGTGGCAACATGATTGGACATTATCATTTGAACAGTTTAAAGGTGAC…	ACGTTGGATGAAACTTCACTTCACCGTCCC	ACGTTGGATGACTTGAGGAGCATGTTGAGG	ggCACCGTCCCTGTTTATG
HB1193	IA4	LG9:6128988	LG9:7486285	Synonymous	GB42685	Beta-1,3-glucan recognition protein 1 (B-gluc1)/(gnbp1-2)	Toll		GGCAATTTAGCACGAATTTGAATGCGACCATATTGAAAATTAAAGGATGATTTAGTATTTAATCGTCCTGATATCACAGGAGGTAAAATATATGATCCAAATGCGAATCGTTTGCATTCGTTTTCAATCATTTCTGTACATCTGAAAAAATATTAAAAAGATTTTTAGTATGAATATTATTATACTTTGTTATAATTAATTTTRTAATCAATTTTTACTTTTCCAAAGTCAGATTATTGGTTCGAATAAA[A/G]TCTGGTCCATACTTCTCATTGGTCAAAGTYGGTTCAATATGCAAAATACCATCTTTAAYTTTCACGTTKTCGATATTATTCATGTATATRACGAATTCATAACTCTAAAATGAAATGATGAAAAAACTATTTTATTATATTKWA…	ACGTTGGATGCTTTGACCAATGAGAAGTATG	ACGTTGGATGCCAAAGTCAGATTATTGGTTC	CAATGAGAAGTATGGACCAGA
HB1201	IA1	LG9:9970714	LG9:11628270	Non-synonymous	GB53354	Serine protease homolog 50 (PI-PLC X domain-containing protein 1)	Serine Proteases		TCGTTTTCCATATTGTTCCGTACTCTGAAAAGAGGAAAATTGTTAAAAAATAGAGACGAAACATTGGTAATTTTATTCTCTTAAGATTATTCACTTAAACATTTGGAMACGAAAGAAAGATTGGCGCTGGGCACAAATTCGGCCAACACCCCAGTCTTTTGAATCCCGCTCGAATCGTTCGGTGCCACGGTGTAAATTTCCCGTCGAAGCCCGTTCGAGTCCTCCGCGTAYAGCGAGATTTTATCCTCGG[G/C]TTCAATATTGACGTTGTTCCAATAAATTTCTATTTCGCGCATCATTGATCCCGAGATTATTGGTGAAATAAGTATACCGATTCGGGATTGCCCTGAATATAGRACACAAAAGGATTTTAGAGAAATTATTATTTAAAAAAAAAA…	ACGTTGGATGGGGATCAATGATGCGCGAAA	ACGTTGGATGTAAATTTCCCGTCGAAGCCC	gTGGAACAACGTCAATATTGAA
HB127	IA1	LG10:705785	LG10:972760	Synonymous	GB56027	Serine protease 38 (SP38)	Serine Proteases		CAAGCAACYCAGTGAGTGTTATGAAAGTTATTTTTTAATTAAAGTCATCGGTTTCTTTCATCACTCTGCTTATCCAGCGAACGTAGTTCGACATTCTGGCGTAAATCCCAAATTTCCCTCGTTTCCCGCATCCTTCGCCGAAACTGGTTATACCAAAAATGGTCCACGGCCGATTCGGCCTYCTAGGATCTTGGCACAGAAGTGGACCYCCGCTATCCCCYGCGCAAGAATCCATTTTCCCGCGACGATA[T/C]CCGGCGCAGAACATGTTATCGGTGATTCTGTAGTCTACRTAAACATCTCGGCATGCCTCTGAAGATACTATAGGTATCTGAAAATTGRRTGAAATTTTTTAATCCTCTTGTTAAATTTAGATTTTCCGTTCTTTCAAAATTCAA…	ACGTTGGATGGCAAGAATCCATTTTCCCGC	ACGTTGGATGATCTTCAGAGGCATGCCGAG	cATCCATTTTCCCGCGACGATA
HB84	IA2	LG10:3234428	LG10:3327850	Synonymous	GB46360	Immunoglobulin-like and fibronectin type III domain containing 12 (IGFn3-12)	IG Superfamily Genes		TTGAAAGATGTGTGTGAAGAGAGAGAAAAAAAAAACAAGACCGAAAAAAAAAAAAGAAGAGAAGAAGATCAAAAGAATATGGAGGAAACTCACCCCTGGCCGTCTTAAACTTCGCTGATCCAGGCTTACTGAAACCTATCGCGTTGTGCGCCTTCAACTCGACCTTRTAGAACGTGTCCGAGTAGAGATTTCTCAACCAATGCCTCACTCTTCCCTGCGTCCTAATGTCCTCCGTCCGGCAGGTATCCTC[T/C]AACGTCTCCCATTCGCCGGAAACGCGTCTTATTTGGCAATATTTGATCTGGTACATGTCGATCGGCTCGCCGTTATCAGCCGGCGCCAGCCAGGTCAACTCGTATTGATTGCTGTACCTGGACATATCGTACTCCTCCCTCGAC…	ACGTTGGATGCCAAATAAGACGCGTTTCCG	ACGTTGGATGAACCAATGCCTCACTCTTCC	aaGGCGAATGGGAGACGTT
HB90	IA1	LG10:4657006	LG10:4616329	Non-synonymous	GB43369	Serine protease 45 (uncharacterized LOC412101)	Serine Proteases		TAACAAAAATCATATTCTCCGATATGATTAAATGAATTTTAAATTAAAAATTATTAAAATCGTGAAAATCAAATCGATACCTGTCAAAAAAATAATATGTGTATCCACCGTGATTATTTTCCAATTATTTCCAGGAATAAACCAAGAAGTGCCGGGAAATCAGAAGCAAACTCAACAAAAGAGCGCGATGATCACAAAGAACGGTCTTCTTCGACCAAAYAGRAACAGCTCGTTAATCACCAGCTCGAAA[T/C]CAAAATCTAAACCGACCAAGATCGAGTCCATCGAACCTGACATCGATTTTACCAACATACCAACCATCCAAGGAACTTACAAAGCCGAAAAAGTGAACGCCACCACCTCTTCGAACAAAACGAATCCCACTCGAGAAGAAACTG…	ACGTTGGATGGCGATGATCACAAAGAACGG	ACGTTGGATGCTCGATCTTGGTCGGTTTAG	tctTTAATCACCAGCTCGAAA
HB101*	IA1	LG10:5116146	LG10:4947241	Synonymous	GB54611	Serine protease inhibitor 5 (serpin-5)	Toll		ATTGRTGTTAAGAGGCATATCAGCGCAATGCCTAACCGGAAACGATAGTCCTTCGATGATGGGCGCTGGCTCGAAGAAAGCTATAATCGAYTCGAAATTTCGTTTCGCTCTTGAGACTCTTAAGAAGATATCTTTATTCGAATCTCAAGACAATATAATTTACAGTCCTTACAGTATTCATCAGGCAGTGACCTTGGCGTATTTCGGCTCCCGAGGTACTACCGAGGAAGCCTTGAAGAGAGCTTTGCAG[T/C]TGCCCGCTGACATATCCAAAGTCGACGTACAACGATATTATTCCTTCGAGAATACCCTCAAACAGCAAATCAACGGTCAGGTGAGAAGGCTCGAAGTGGAGCGATTACATCATTATTGTTTAAGTTTGCAAGTATTCCAAGGCG…	ACGTTGGATGTCGTTGTACGTCGACTTTGG	ACGTTGGATGAGTGACCTTGGCGTATTTCG	gGGATATGTCAGCGGGCA
HB110	IA3	LG10:6586660	LG10:6226321	Synonymous	GB48426	Toll like receptor 10 (Toll-10)	Toll		TCGGATCGCGAGATTCGACCCGGCCCACACGATCGGCCTCACCACYCTCAACCAACTGTTCATGGACGCGAACAAAGTGAGATCCCTTCACCGCCACGTGTTCGAYAATCTGACCGGCCTCCAAGACCTGTCCCTGAGGGGCAACTATCTGACCGAGATCCCGTACGCGGTGCGCGTGCTACGCTCGTTGAAAACGCTCGAYCTCGGGAACAACCACGTGTCCAGGATCGAGAACGACTCGTTCGTCGGG[T/C]TGGGCGAGYTGTACGGRTTGGGRCTGGTSGACAACAAGCTCGAGAACGTGTCGCGCGAGGCGTTCGCCGCCCTGCCCGCGTTGCAAGTGTTGAATCTGGCCAACAATTACATCCGCCACGTGGAGCAGAGCGCTTTCGCGGCGA…	ACGTTGGATGTGTCCAGGATCGAGAACGAC	ACGTTGGATGACGTTCTCGAGCTTGTTGTC	ACGACTCGTTCGTCGGG
HB112	IA1	LG10:6879150	LG10:5932054	Synonymous	GB48343	Scavenger receptor class B, type 7	Scavenger Receptor - class B		GAAGATATAAATTAAATTGTAACCTCTTGTGCGCGCTTAAGGGAGTAGCTGTCATTGGCTCGAAGTCCATGGCGATTCCGTGTTCTTCCTGTAAAAAAGAAAAAAGGAAAAAAATCACRTTTTAAACTTACGTATGCACGTAACGTGATATAAAATACAGAAAATGAGATGGAATATCTATTAAATTGAARATAATARTCACCTCGTTCGGATGAAGTCCATCAACCATTTTTAGATACTTTTCTTCAGC[A/G]CCAAGTAAATGTGGGAGGGAAGCTATGAGMGGAGCACCTACGCACTTGGTCAAATCCATGAGATTTTTCGTTAAACAAGAATCTGGAGAGGGACAGAAACAYTTYTCCTCCGGRTGTGARCTCATGTCGCCCAAATCAGCYTTG…	ACGTTGGATGTTCGGATGAAGTCCATCAAC	ACGTTGGATGGATTTGACCAAGTGCGTAGG	caATTTTTAGATACTTTTCTTCAGC
HB131	IA2	LG10:7569661	LG10:7788624	Non-synonymous	GB54246	Serine protease 30 (uncharacterized LOC725241)	Serine Proteases		CTTCGAGGTGGAGGGTAATTCTCTCTAAATCGGAGATAAAAAAGCACCTGCCAGGTCTCTCCTTGTTCGCCCTCAGATGCTCATCCTCCTCGTACAACCGTCTCTCGAGCTTCCTCGAGGCTGCCTGAAGCTCTTCGAACTTGCACCTCTTCTCCGCCTCGCGATGCGACCTGACCAGGGCAGCGAACTTGGTCTCCTCGTCCTGCGGGGCCTCCCTTCGGGACCCCGTGATTTTTTCTCGAGCCTTTCT[G/C]TCCCCAACTTCCTTGAAACTCTCCTTCCCCGACTTGGACGACTGCATYCTACAACCACCATCAGATGGACAACCATCGTGARCGGGAAAAAAAGAAARAGGGACGGGAGARAAGYGGATGATCRATYAAATTATATYCTCCYCT…	ACGTTGGATGCCATCTGATGGTGGTTGTAG	ACGTTGGATGCCCGTGATTTTTTCTCGAGC	ggatAGTTTCAAGGAAGTTGGGGA
HB137	IA3	LG10:8441795	LG10:8221707	Intergenic	GB52625	ETS-like protein pointed (pnt)	MAPK	IAPV	TTCCGCTCTCTCCGGTTCTCTGCACCGACCTCCCTTCCGTCCCTTCCCCCTCCACCCAGCCCTCCGCCCCGCCACGCGCGGACCCTACCCCCTCCCTGCCCCACGGCGAGATGCGATTCAACCAGCTGCGTACTGCGTTTTCGCTCGCCGCCACATTGCCGCTCGTTGCTACACACGGAATGGGCCGCTGGTGGGGGAGACGGCGCGCTGGTGGGGGATAAACGCGGARTGCGTGGTTGCGGGGAGACRG[G/C]GAGCCGTGGTGGGGATAGCGGCCGGGAGGGGTTCACAAACGCCCCCTCGAAGCTTCAACCACCTGCTGGCCACCGAAACGATATTTTCTGCGCGATTGGCGTAACGTAACTTTGCGGATTTTCCGCGATTACGTATCATGATTT…	ACGTTGGATGTTTGTGAACCCCTCCCGGC	ACGTTGGATGTCGTTGCTACACACGGAATG	TATCCCCACCACGGCTC
HB72	IA1	LG10:10050030	LG10:9872731	Synonymous	GB50955	Argonaute 2 (AGO2)	RNAi	IAPV; SINV	TCCAACTCATATAGATTTTTATCTTGTATCTCATGCTAGCATACAAGTAAGTTAACATTCAATTAAAAATAGTTATAATCATTACATTTATAATATAAAATAATATTTGCATTAATACAAAATATTTATAGGGTACTGCTAGACCTACAAAATATAGATGTATATGCAATGAAAATCAAATGCCTGAAAATGAAATTGAAGAACTTACATATTATCTTTGTCATATGTTTGCACGTTGTACAAGATCTGT[T/C]AGTTATCCTGCACCTACATATTATGCTCATTTAGCTGCTTTTAGAGCAAGAGCATTAATACACAAGTAAGTTTATATGCATATTATTATATTTTATATTTACATATTTATCATATAATTATGATTTTTATGTGTGTATAGTATT…	ACGTTGGATGGCTCTTGCTCTAAAAGCAG	ACGTTGGATGATGTTTGCACGTTGTACAAG	ggATGTAGGTGCAGGATAACT
HB75	IA4	LG10:11105504	LG10:8842477	Non-synonymous	GB51047	Krueppel-like factor 11		Nosema cerenae	TGACCGTTCTCGGGACCGACCAGGAAAGGGTACGGCATTTTGGCCGTGGGGAACGGCGCGTACTTGTAACCGGTGGCCGAGGTGGTCAAYGGTACGACCGGGGGGCTGACGCTGCTCTGATAACCGGTACGATCGTCGGGCGATATGGAGGATCGTGGCGAGGTCTGRCCATCGTCGGCGAACCCGTTCCTCTGGATCGTCAGGTTCACCTTGGTGAACGCGCTGCGAGATTCCCCGTGTCTGTCTGCCG[G/A]GCAGGGTAGAACGGTGTCGTACACCTTGTTGCAAGTGAGATTCGATTCCACCACYTCGGGGCARGTGGTTAGCATCGATTGATGGGTGGGGAACGCGGGTGGGCTGGGTGACTTTTGGAGGCGCGTGCCTGAAACGTACCTTCG…	ACGTTGGATGCTTGCAACAAGGTGTACGAC	ACGTTGGATGAGGTTCACCTTGGTGAACGC	tttcCGACACCGTTCTACCCTGC
HB146	IA4	LG11:1138418	LG11:883568	Non-synonymous	GB43983	C-type lectin 12 (uncharacterized LOC411888)	C-type lectin family		TTAATATCGTTATCGCATAGGTAAACGTTATCGAATTYAAATTTCTCACGCACGTTCTCTGATTACAGGCGACGATATACCAGGAACAATCGTGGTTCGTGTCGGAAACAATCGGCCAGACTTGGGAACGAATCCAATTTGCAATCGTTTCACCGGCCCTCTCGAAGAAGGCCAACCTCTTTTCCTACCCTGCAATCCTCCTATGCCAGGAGCTTTCGTTTCCGTGCATYTGGAGGCGAACACACCGACA[T/C]CAATCCCAGTCCARCTCTCTTTGTGCGAGGCTTTCGTGTATACCGATCAGGTGTATATCACAGAATTTAYTTGAAATGGATAAAAAAATRTCAGATTGTGCCAAAAACTCTTTTCTTTGGTTTGGCAATTTTATRAAATTTTAT…	ACGTTGGATGATGCCAGGAGCTTTCGTTTC	ACGTTGGATGTATACACGAAAGCCTCGCAC	ggttTGGAGGCGAACACACCGACA
HB227	IA1	LG11:2845789	LG11:2543011	Non-synonymous	GB55225	C-type lectin 6 (sushi, von Willebrand factor type A, EGF and pentraxin domain-containing protein 1)	C-type lectin family		TTGGAGTGGAAAYACACCTGCCTGTTTCTGTAATTATATTTCTCAAATACYTTGAATTTATGCGAAAATGAAAYATAAAATTAAACATTTGATTCAATAGTGGTTGACTGCAAACATCCAGAGCCTGTAGAAAATGGAAGAGTGATAGTAGTAAATGGAACYACTACATAYGGTGGAACTGCAGAATATCATTGTTTACCACAATATGAAAGAATAGGACCGTTTTTGAGAAAATGTTTAGATACAAGTT[C/T]ATGGAGTGGAGAGGAACCCAAATGCGAATGTAAGCAAAAATAATATTAAGAATATATTGAAAAGATATAGAGAAATATTTTCATGTATTATCAATATTTATTATATGATGACAGTTATGCCGAATGAAGTAGCGGAAACGCARG…	ACGTTGGATGTTCGCATTTGGGTTCCTCTC	ACGTTGGATGGGTGGAACTGCAGAATATC	GTTCCTCTCCACTCCAT
HB230	IA2	LG11:7626667	LG11:9478853	Synonymous	GB47243	Immunoglobulin-like and fibronectin type III domain containing 4 (IGFn3-4)	IG Superfamily Genes		TGTTGAAAGTAACTGCATAATACTTTTAGTTTTAGAAGTAAAATTGGATATATCATATCCTATYATACAATCACCAGATTAAAATTAAAACATATATATATATATATATATATATATATACATACATAAAATTATAATGYTATATATTATATATTTTTTTTTTTTCAGACGACGAAGCAAACCGGATCAAAATTCATTGTACGTAAATTAACTTACGAGATTTATTTCGCTTTCTCATAATGTACCACAA[T/C]ACGATGATGAAGATATTAATGATAAAAAAGATGAGGGAGGTTGCTGCAAACGTATAGATATAATTCATTGTAAAATCCCCCTTTTCCAAGAGAACGTCCGGCAGGTTCTCAGCGTTATTCGGCCCTGYAGGATAAAAGCAGAAA…	ACGTTGGATGCGAGATTTATTTCGCTTTC	ACGTTGGATGATACGTTTGCAGCAACCTCC	TCGCTTTCTCATAATGTACCACAA
HB140	IA2	LG11:10740659	LG11:12494457	Synonymous	GB45138	Rel NFATion factor (NFAT)	NFAT		AAGTAAGGAAGCAATGGAACGAAGTTATTAATAATTATATYGTTATAAAAGTRTTAAGAGTTATAGAAAGATATATGATTTCAGCTCTGATCACACAAGCAACCGCGGGAACGGCAAATTTCTTGACGACTATACCACCGCAACAAGCACCGGTGAGCCAGAAAACGGAGGCGCTTAAGAACGACCCGAGCCCACCCCCGGTCACGGCCTCGTCTCAGGTAACGTCRGTTATGATGTGGGCAGCGCAGAG[C/T]CCCAATTGCAAAACTTCACCGCCCGACGTGATGATGCCACCACCSGCTTTGGTCGCGAACCCGCTGCTGAGCCGCAGATCGTCCTCGAATCTTCAATTGAGCTTGTTGGATAATTTGAAGACCGAGGTGCTGGACGAGAATAGC…	ACGTTGGATGCCTCGTCTCAGGTAACGTC	ACGTTGGATGACGTCGGGCGGTGAAGTTTT	gtATGTGGGCAGCGCAGAG
HB186	IA3	LG11:13081306	LG11:14820214	Non-synonymous	GB45248	C-type lectin 2 (uncharacterized LOC410154)	C-type lectin family	IAPV	TTTGTTATAATGATGATGTATATCATAAACGATGAATTGACCACGATTGATTTAATCTTACGGAAAYTAAAATGGAAGCAAAATGCAGAAGAAGAGGAAATAACATCYGAACCGATAAAAGGTATTTATAAAAACATCCTCTAATCTAYATCATSTAATGATACATAATACATGAATAAGAGTGGATTTTATACTTACTAAATGAAATAAATTTATCATCTTACTAGTGTGTTCAAAAAATAGTGCAGAA[A/G]TGGAGAATGACACCGCTCCAMCTCTCCAGTCATCTTTGGGTATTGGAGAATCGTATTTAGAAGTTCGGGGGATTGCAGCGGGTAGTATAGACATGCGGGAATTCATCAACGAGTCCTCGTCTTCATATTCGAAATCTTCCATTC…	ACGTTGGATGACCCAAAGATGACTGGAGAG	ACGTTGGATGTCATCTTACTAGTGTGTTC	agggtAGCGGTGTCATTCTCCA
HB190	IA2	LG11:13125586	LG11:14865068	Non-synonymous	GB44905	Target of rapamycin (serine/threonine-protein kinase mTOR)	PI3K-Akt-Tor		TAATCAAACCATAAGGTCAATAAACGAAGTGTATCTTGCAAAGAATTACCATGAGAAAGATTAATAGATCTAAAAAATCCTTCAACTGCTGGTACAGTAAATTGAGATATATACTGTGAACTAGAAAGATTATTATGAGTCCCATTTCCTGGAATATTCTCAGTATTTGAGTCACCTTGCTGATGTTTATAAAATAAAACTGTTTCAAAGTTAGTATAAGCAAAAGCATGCCATGCTTTGTACCAAGTAG[A/G]ATCATGTTCTGTAGCTGCAGCATAATAAGATAGCACAGCTGGTATAGAATGTTCATTTATGCCTTGCAATGCTTCTAACCATTCTCCAAGTTTCAAATAACATCTGGCAAGTAATCTTTTTCTTATTTCCTGTTGCTTCTCATC…	ACGTTGGATGTCTATACCAGCTGTGCTATC	ACGTTGGATGAGCATGCCATGCTTTGTACC	GCAGCTACAGAACATGAT
HB241	IA3	LG12:8846987	LG12:7791866	Synonymous	GB49344	Serine/threonine-protein kinase pelle (pelle), var X1	Toll		TAAGAAAAGAAAAAAATCCAACAGATGAATTATTAACATTATGGGGACATCACAATCATACTATATTGGAATTATTTGTTTTACTATCAAGAATGCAACATTATCAATCTATGTTACCATTAATACCTTTTGTTGAAGAAAAGTTTCATAAATTATTTTACAATGGTGAAGGAAATTTTTGTAGATTACTTGGAAAACAGTTAAATAAAAATACAAAAGATTTAAAAATAGGAAAGCAAAATTTTAATCA[T/C]ATTGCATCACCAGAACCAAATGTAGAAAAAATTACTAAGGAAGAATCTTATAAAATTTTAAATAAACCAATGCAAGCTATACATATTGGAGTTAGTCCAAGTAATTCTAACAATTTACTCGTTACTTCTTTAGCAAATCCTTTA…	ACGTTGGATGTTCTACATTTGGTTCTGGTG	ACGTTGGATGGTAGATTACTTGGAAAACAG	gTTGGTTCTGGTGATGCAAT
HB253	IA4	LG12:9814619	LG12:10735543	Intergenic	GB52015	PNR nuclear receptor-like (PNR-like)/TII	MAPK	IAPV	TCGTTCGAACGGAACGGCTGGCCACCTGTAGGGTTCCCAGGCTCAATAATGCATCGGTGACGTGGAGCATTCGCCCAGCCTCGTCGRTGGTAAACCACCTCGAGGAGGAGAGAGAGTCCTCCTGGTGRATGATGCCACGGTGGATTCGCCGCACCCTCCCAGAACCACCAGTCTCACCGACACTGGTCATTACCGCCGTCAACCCTCCGCCAGAGATCTCTTGCCTGACTGTCGACTGACTTCTTAATGG[T/C]TCGTCGAGGGAGGGAGTGGTGACGGTGACGGTGGTCGCGTGTGAGCGTTAACCTGCCATAATATTTTTATTTCACAGGATAACTACRTTCCAAGCGTTATTATCGTRTGGACGCGTCCGGAGGAGAATCATCCTTGCCTCCTCG…	ACGTTGGATGTATGGCAGGTTAACGCTCAC	ACGTTGGATGAGAGATCTCTTGCCTGACTG	ACTCCCTCCCTCGACGA
HB299	IA1	LG13:673088	LG13:2455314	Non-synonymous	GB54762	Serine protease 6 (serine proteinase stubble)	Serine Proteases		TGCATTCAAATATAGTAATTACGATTCAGTGACTTATGATCGTCCTTTGGTTACTTCTACACCGTCTTTGCCTCATTCATACAATTGGTATTCGAAATTGCAGAGATCTAAGAAAAACGAAAAAACGGAGAAATTTACATTATTATCTACTGGCCAATTTGTCGAGCAGGATCCTTTGAATTTATGGATCGACAGGCAATTATCAAACACAAGAAATCTCAGAGAAACGAGAACACTGGATAATAGTTTG[G/A]GGATTGGAAATCCATTTGAACGAAAGACGCGAAAGGAGACGTATAAAATTRATACYTCTGCACAAGATATCGAAATAAAAGAATGTTTYGATCCAAAAAARGAAAACTGGAATGGAGATAACGATCATTTTGACAAATTTCGAA…	ACGTTGGATGCAGAGAAACGAGAACACTGG	ACGTTGGATGTATACGTCTCCTTTCGCGTC	aGAGAACACTGGATAATAGTTTG
HB260	IA2	LG13:1018919	LG13:2794828	Synonymous	GB54775	Serine protease homolog 56 (SPH56)	Serine Proteases		GATTGTCCTGATCTTTCGGATGAGAAAAATTGTGCTTAYTGTCGAGATGGTTATATGCACTGTGGTATAGGTAGAACTTGTATTCCACGTGGCAAAAGATGCGATGGAAAAATGGATTGTGCCAATGGAAGTGATGAAAAAGATTGTCGTATGTATCTTTCAGATTTATTTATTTATTTTTCACTCTAGTTATTTTTTTCTTWTCGTAATAGAATTTCATCTCTATATTCTCTATATTCTYCTCAGTTTC[C/T]TTAGCACCAAGTATTCGATCCCTTAAATCGCAATTTTCGGATACACCGTTCACTGCAAAATATAACAATGAAGGGTTTGTAGTATTTAACGAGAAAGGTACTATTGGTAAACTTTGTACCGCGAAYCTGAATGCAACGTTACCA…	ACGTTGGATGTTAAGGGATCGAATACTTGG	ACGTTGGATGTGTCGTATGTATCTTTCAG	caacTCGAATACTTGGTGCTAA
HB262	IA3	LG13:1735265	LG13:3563081	Non-synonymous	GB48228	Phospholipase A2 (Pla2)	Eicosanoid		TGCTTGAACCGACCTAGCTCGTTCGGGCCKGACGACTTGTTACCATGCCCGCACCATAACGTTCCTGACACAACAAAATGAAAATCACGCAAAGAGGAATGTGTGAAGAGACGATTCATCTCCTCTATCAATCGCTCTCTCTTACCTGGATATATTATCCGTTCCTCCAACTCGTTATCCCCGATCCTATCCCTGATTTGCCATCCGTGAGAGGTAGAGAGGAGGAGAAGGAACAAGGATCCGAGAACGA[C/T]TTGCATCGTGGGAGAAGAGGAGAAGAAGGGAAGCGGAGGTTACAAGAAGAGGAAGGAGAGCCTCTTTGAATGGAAAATGGTCGAGGAGCGAGGCGAAAAGCGGTTCCTTCCGGTGATTTTCACAGAGTACGCGAGAGCACAACC…	ACGTTGGATGTTCTTGTAACCTCCGCTTCC	ACGTTGGATGAGAGGAGGAGAAGGAACAAG	CTCTTCTCCCACGATGCAA
HB267	IA2	LG13:2791015	LG13:4398725	Non-synonymous	GB50650	Serine protease 33 (proteoglycan 4)	Serine Proteases		CCAACGTTCTCCTCGGTGAAAATTATGTTGGAAGGAGTGGACGGTTTCAGGTGGAAACTCGGTTTYTCGGACCACGTGGAGAAGGTGGTCCAAATCGTGGGTCTTTTCGTCGACAACCTCTCCGARTTTATCTCGGTCTGRGAGGTTGTGGATTTCGTGTCGTAGCTACTGTCCACCACTGGCTCGGAAGTGGTGCCGTCTTTCACGTTGACGCTGAAGAAACTGGTCGAGACCACGTTGTTCGTAGCCA[T/C]GTTCGAGATAACYGTGCTGACGTTGTGAGTTATGGTCGTGGAGACRCTTGGCTTTTTCGTGGTGAGCGGGCTCGGCCTGGTCGACTCGATCGTAGGCTTGAAGATCACGGTGGACCCGACACTTTCACCTRCCGTCGGCCTCCT…	ACGTTGGATGGTTGACGCTGAAGAAACTGG	ACGTTGGATGCCATAACTCACAACGTCAGC	gagcCCACGTTGTTCGTAGCCA
HB283*	IA1	LG13:2813495	LG13:4421196	Non-synonymous	GB50648	Serine protease 25	Serine Proteases	IAPV	TGTCGCGTGAGTAATGGGTCTCGYTGTCGTCGAATTTCGTGGTGGGAACCTCGTGGATGGAACTATTCTCTGAGTAGTGGTAGCTAYGATTTTCGACGTTGTCGACTCGGTCGTGGACGATAAGAAGGGTTTGGACGTGGTTGCGTTCAACGCCGGCCTATGAACGGTAGTCGAGTGGATTGGTTTATGAACGGTGGACGAATCAATTGGYTTTTTAGTAACGGGTTTGGTCGTTTGAGCGAACGTTTGC[G/A]CGAGGGTGGATGCAGGCGCCCTCGTCACGACCTCCATGGTCGTTGGACTTTGCGTTATCGACGAGGTCAATGATGATTTGCTCGTGGTGGTGGTCGCTATTTCYATGATCGTGCTCGACGGTTTTTGCGCCGTTGGTACTGTAC…	ACGTTGGATGAAAGTCCAACGACCATGGAG	ACGTTGGATGAACGGGTTTGGTCGTTTGAG	acgatGGCGCCTGCATCCACCCTCG
HB292*	IA1	LG13:4285241	LG13:5994333	Non-synonymous	GB40137	serine protease 17 (transmembrane protease serine 11B-like protein)	Serine Proteases		CCTAATTAAKATTCTTCTCAATTTTCATCCATAAAATAGATTTCATTCAGAATAGAATAATAGAAGTTGTATTATTAATTTGTTTGATTATTTTTSCAGATCTATCTATCCTCCCTTCTTTTTTTTTTTACATATCCAACGTATTATTCTTATTAATTTCAGAGACGTGGCTCCYTACGACATTGCGTTACTGAAACTGGAGAAACCTTTGAAATTGGGTGGCGCTGTACAACCGATTAATCTTCCAAGT[A/G]TTCCATCCACGCCAARCRGAARGGCGACTTTGACTGGTTGGGGATCGAYATCGAGAACCAGTACCCCGTTAATGCCCAGCAAACTTCAAAYGGCCTATTTGCCGTTACTCGATCTGGCCGCTTGCAAASAAGCCATAGAAAAAC…	ACGTTGGATGTTTGAAATTGGGTGGCGCTG	ACGTTGGATGATCCCCAACCAGTCAAAGTC	accACCGATTAATCTTCCAAGT
HB295	IA1	LG13:4286542	LG13:5993034	Non-synonymous	GB40138	Serine protease 32 (venom peptide isomerase heavy chain)	Serine Proteases		AATCCTATCTGAACTCAATTCTCATCTCTTCATCGCTCGCTTAGAGACGATCTCGAGCATAGCGATGTTGGCGCAAAGACCAACGAGGATCGTCGGAGGGAGGGACGCGGAGAAAGGGTTGCACCCTTGGCAGGTGTCGGTGCAGTGGGGCGATCCAGCCAGAGAAATCCCGACGAAACAYATTTGCGGCGGTAGTTTAATAACAGCCGGATGGATATTGACAGCTGGCCATTGCAAAACTCTGTCACCG[T/C]CTATGGGAGAATTTCGAATACTCGCCGGCAAGTACAAATTGAAAGTAATCGARGARRCCGAACAGGAGAGATTGGTGAAGAACGTGTTCGTTCATCCACGATACAAAGGGTGAGACTTTTTTYTTTTATTATCCGYATACAATT…	ACGTTGGATGCCGGCGAGTATTCGAAATTC	ACGTTGGATGACAGCCGGATGGATATTGAC	tAGTATTCGAAATTCTCCCATAG
HB297	IA2	LG13:4286599	LG13:5992977	Non-synonymous	GB40138	Serine protease 32 (venom peptide isomerase heavy chain)	Serine Proteases		CATAGCGATGTTGGCGCAAAGACCAACGAGGATCGTCGGAGGGAGGGACGCGGAGAAAGGGTTGCACCCTTGGCAGGTGTCGGTGCAGTGGGGCGATCCAGCCAGAGAAATCCCGACGAAACAYATTTGCGGCGGTAGTTTAATAACAGCCGGATGGATATTGACAGCTGGCCATTGCAAAACTCTGTCACCGYCTATGGGAGAATTTCGAATACTCGCCGGCAAGTACAAATTGAAAGTAATCGARGAR[A/G]CCGAACAGGAGAGATTGGTGAAGAACGTGTTCGTTCATCCACGATACAAAGGGTGAGACTTTTTTYTTTTATTATCCGYATACAATTCGAAAAATTGAATRTATCGAATTCTGRCGTGTAATTCAGGAGTGTAGGCCCGTATGA…	ACGTTGGATGCGTTCTTCACCAATCTCTCC	ACGTTGGATGGGAGAATTTCGAATACTCGC	CCAATCTCTCCTGTTCGG
HB302	IA4	LG13:7390180	LG13:8696335	Synonymous	GB47804	Peptidoglycan recognition protein S1 (PGRP-S1)	PGRP	DWV; IAPV	GAAAGGAATGGCAAGCTAGACCACCGGTTGCCCGAGAATTAATGGACGATAAGCCAAAACCTTACGTAGTCGTTCATCACGGAGGGATAATACAATACTGTTTCGATGTGAAAACGTGCTCAGCCATCGTGAGAGAATACCAAAACATGCATTTGGACGAACGAGGCTGGTACGACATTGGTTATAGTTTCGTGATAGGCGAAGATGGAAATGCTTACGAGGGTCGAGGCTGGGATTACGTTGGAGCACA[C/T]GCACCTGGTTATAACACGCAGAGCATTGGAATATGCACCATCGGTGACTTCAGTAGTAAATATTTTGTGAATTGATTRAYAAAATTTCATRTGAAATTTAACAATRAAAAATGAATTAGTRACATRTTAAATRTGATYGAATTG…	ACGTTGGATGAAATGCTTACGAGGGTCGAG	ACGTTGGATGGCATATTCCAATGCTCTGCG	GATTACGTTGGAGCACA
HB310	IA1	LG13:7394090	LG13:8700217	Synonymous	GB47805	Peptidoglycan recognition protein S2 (Pgrp-s2)	PGRP	DWV; IAPV	AAWTATTATCAAAAATATCTAAATCTAAAATTAAATYTGCTATATATTTTTAATAAAATTTACTTAAAATARCATAGAAYTTGAAGTGAAATATGTGAGAATAAATATTACAARAAATTTCTTAAAAAGTTYTTATGAATTTAGTCTCGTYTTATTTCTTCTTCTTTTTAAATTTTAATCTAACCAATTTTTGTTTATTTGCAGGCCACACACCAAATGCAGCAGCTATAGAGGCAACTAAGAATTTGAT[T/C]TCATATGGGGTAGCAATTGGGAAGATACAAAGCAATTATACGTTACTTGGCCATCGACAAACAACTCGCACTTCTTGTCCAGGCGATAGTCTATACGAATTGATAAAAACATGGCCACAYTGGTCCTCGATTTAAATATTAAAT…	ACGTTGGATGATCTTCCCAATTGCTACCCC	ACGTTGGATGTTATTTGCAGGCCACACACC	gcgCTTCCCAATTGCTACCCCATATGA
HB331	IA2	LG14:8345945	LG14:8383349	Synonymous	GB52706	Serine protease 26 (serine protease 42)	Serine Proteases		GCACGAGTAACCGGCCGAGACGATGCCTATCAAGTACCATCGCCCCGTCTTCTCCAGCATCAATGGCCCRCCGCTGTCGCCCTACGAGAGCAAAGAAAAAGATATCGACTCGACMCGAGTCCTCCTCCTCAATCGTTCAACTTACTTGGCACGAGTCCTTCCCTCCTCCGCGGTAACCAGCGCACATCATCTCGTCGTAAATCACCACGTTGATCCCATTGGATCGGTGCCACCTCTCGCATATTCGATT[A/G]TCTATCACGGGCACGTCCACAGCTTGGAGGGTCTTGGGCCGTAGCCTCGATCCTGGTAATTRTTATTCTCTYTTCAAGGAATAYATATAATAATATCGGCGTATCGATGAATCGCATTGTATTTACCAGCYTGCAAAGCGCCCC…	ACGTTGGATGATTACCAGGATCGAGGCTAC	ACGTTGGATGTTGATCCCATTGGATCGGTG	GACGTGCCCGTGATAGA
HB1241	IA4	LG14:8701869	LG14:10653064	Intergenic	GB41669	BIRC5 (Baculoviral IAP repeat-containing 5)	Apoptosis	Nosema spp.	CTCTCGATTTTTATCGATTTATACGATGGAATTGAATGTCGTCGTTTCGAATTGTAGAGGGCATACCGAACGCCTTTTTGCATCGGTCGGTATTTGAAAGCGTATTTGRAACGCAAAGTTCCGTTGAATGTTACGTCTATTCTCTGCGTCTTCTCCGTGATATTGAATCTGCTCTATGCTCGTCCGATCCGTAGAGGAATACGTTGATTRACTTTATTTTATACGTACGTGTCGTACACGCGTCTGTCG[A/T]CCGTATTATTTAACGCGAGTGAATAAAATAATTTTTATCGGTGATAAATGCGACGATCGATGTAGATTGCGTCGCTTGTGATGTCTGTTTAAAAAGAACGCCATTGATTTCATCGTAACGTTATTTGTACTTGCGTACTTATCGT…	ACGTTGGATGCAATCTACATCGATCGTCGC	ACGTTGGATGTACGTACGTGTCGTACACGC	CTCGCGTTAAATAATACGG
HB347	IA2	LG14:8994432	LG14:10360516	Synonymous	GB41645	Immunoglobulin-like and fibronectin type III domain containing 15 (tyrosine-protein phosphatase Lar)	IG Superfamily Genes		CATACACAAAATAGAGTAAAGTGGTTTTTTAGAGGATGGAAAATTGTTARAAATCGGATCATGAGGTACAATATAGGAGACAGACCTCGGTTTGAACCATGGCTGGTCGTTGCGTGCGCAATATTCTCACTGTTTGGAAAATATCGACCACCCCCTCGTACTGCATGCGCTCCAACACGATGCTGAGCGTGATGAAAACGCCCGTTCTGCCGACGCCAGCGCTGCAATGCACSGTGATGGGCCCGTCCTG[A/G]CCGAACTGCTCCTTCGTCTTGTGCACCTGSCCGATGAAGTCGATGAACCCGTCCCCGGACTTTGGAACGCCCTGCTCGGGCCAGTCGATGAACTGGAACTGTCTCACGGTGCGGCTKGCSCCGTCCCGCGCGTCCGTCACYTTG…	ACGTTGGATGAGGTGCACAAGACGAAGGAG	ACGTTGGATGTGATGAAAACGCCCGTTCTG	ttgaACAAGACGAAGGAGCAGTTCGG
HB353	IA1	LG14:9358584	LG14:9993372	Synonymous	GB41710	Serine protease homolog 19 (uncharacterized LOC408494)	Serine Proteases		ACGGCGAAAAAGTGGTAAAACCGTTTGTCAATTTTCACGTAACGCCTAATCGRAATATCGTGCAGAAACTCGGGCATCTGCTCTCTCACAAGAAGCAAACGCTGTTCGAAAGTTATGGACCTTCGTATGCGCCGCATTATCCTCCCAAACCTATCRAGTTTTACGAGAAACCATATTACGTAAACCCATCCGGTCCTTCATTCCATCATTATAGTTATCGTGAGACACCTCCTTATCCCCATCGATATTC[A/G]AATTACTATCGAGACGACGATGACGTTGACAATGACAATTACGATTACAATTACGATTACGAGGAGAATTATCATGGTATCGCGCGTAGCAATGATAAAATATCTACCGATCATGCGAATGGATCAACGATTCCAAAAAAAACA…	ACGTTGGATGTTGTCAACGTCATCGTCGTC	ACGTTGGATGAGTTATCGTGAGACACCTCC	CGTCGTCTCGATAGTAATT
HB325	IA2	LG14:10089118	LG14:9373173	Synonymous	GB41606	Tak1-binding protein (TGF-beta-activated kinase 1 and MAP3K7-binding protein 3)	IMD		GTACAGCTATATAATAGGTTGGCTGCAACTTTTTATTTAATTTAAATAGTGATTGTATTTACAGTTTTTATGTTTCCAATGTAATTTACGTTATACCACCCAACTATGCACTGTCCCTAAAAATAAAGCAAATATTTTTTATATCATWTGTTATTTTATATTTTTAYTYCTATATTGAAAATGTAAAAAATTACTTACGACTTGGGGAAAAGTTATGATGATGTGTAACTCGTATATGGATATCTTGAGT[C/T]TCGCCTGTAAATCGTATATTATATACATTTATAATACTCGTATTGCATTTAATAYATTTTTATATACTCTCGTATGAAACTTAAAAATTTCAAAAAATTCATTACTTACCAATTTGTGATTATTAACTCGTCAATTACTAAATA…	ACGTTGGATGGCAATACGAGTATTATAAATG	ACGTTGGATGGATGTGTAACTCGTATATGG	aaggTAATATACGATTTACAGGCGA
HB363*	IA1	LG15:3538086	LG15:3569825	Synonymous	GB49476	Lysyl oxidase-like 2	Scavenger Receptor - class A		CGGTTTGAATGAAGTTGGTTTAGTCGGTCAATCTCTCAGGGAACGAGATGGATTGGAGGATTTTAATAATTGGATTTTCGATTATTTTGRCGATCATGGTGGATGTTCGCACAACGGCGAATAGTAACGACACTTGGGACGAGAAGATTCGCGAGAAAAAGGCTAGGTTGGTGAAGAAGTTGAAGAAGGATTTGCGCAAGTTGAAGAAACAGGAAGGTGCCGTGAAGTTGGTGGGCGGCGAGAATGGAGG[G/A]CACGAAGGTAACGATTCTTCTTCTTCACAAGTTTCGAAATCGAAACATTTTTTTTTTTTCCTCTTCCAASAAGTATTCSAAGGATTTTAAAATTAATCTTCTCGAAAAACAATTTTTTARCAAGTTTAAAGAGTTTCCRAAAAA…	ACGTTGGATGGAAGAAGAAGAATCGTTACC	ACGTTGGATGGCGCAAGTTGAAGAAACAGG	cGAAGAAGAATCGTTACCTTCGTG
HB384	IA3	LG15:5296798	LG15:5252379	Non-synonymous	GB50509	Nimrod C2 (NimC2)	Phagocytosis		TCTAAGATAATACAATTCGAAATACAAACCCGTCTCGACGAAACAGCCAATCGACGAATCATTAATGGCGAAACAGTAACTTTCGTTGTTTATCATTCCGTTACATCGATGGCAGAGCGGCGCGTAACGTTTAGCATTGRTYARCGTGCTGTTCGTATTGTTGCGAATCGTGATTCTGCAAATAAATCTCTCCTTTTAAAAGTCCACGCTCCSAGTTTCCCTCSAGCGATACACTCACCCAATGAGATTT[C/T]CCTCGTCGGGATCCATTAGCGAAATACAGAGGGTGGATCGGTCGCATCYCGGCCCCGTCCATCCGTAAGAACATTGGCACGGTTTCCCGTCCTCCACGCARACACTATGCCCTTTGCAAACCTCGGTGCACGTGGYCACGTGTT…	ACGTTGGATGAGCGATACACTCACCCAATG	ACGTTGGATGCGATCCACCCTCTGTATTTC	gatcCACTCACCCAATGAGATTT
HB395	IA2	LG15:5300115	LG15:5255693	Non-synonymous	GB50508	Nimrod C1 (fibrillin-2)	EGF family	SINV	TTTTCGTGTCAGCGAGCAGATGAGRATGGCGCTACCGGTTAWAACCATAGCGATACCCATAGCTATTCCACCTATCGTCACGTGATTCGAGAGAAACGCGTACACTCGACTGCAATTAGAATCTGTAGGGAAACAAATATAATCAGATGAACGTATACTACGAGAATTTATTTATCACTCGAATCGAGTTTCTTTATATTCGTATTTATTATATATACCGATCAGACAGGCGATCGTATCGTTCCCCATG[T/C]CGTCCTTCCTGTACTTTYCACTGCACAAGATTTCGTTCTTCAAACAATCGTGATAACACGATGGACTGTTGGCGAACACGTAATCAATCGTATCGTTCACRTCGTACTCTACGTTCCATCTGAAAGAAGAARATAAATAAAATA…	ACGTTGGATGGAACGAAATCTTGTGCAGTG	ACGTTGGATGATATACCGATCAGACAGGCG	tAAAGTACAGGAAGGACG
HB416	IA2	LG15:5311318	LG15:5266896	Synonymous	GB50507	Nimrod A (uncharacterized LOC724466)	Phagocytosis		AGTCACAATTTAATTAAATCTTTCTGTAATTGAAACGATTATAATCTCGAAACTCGCCAAGTCTTTTTTAATCCCTCGACACGTATATCAAAAACTTGTCGATTGAAACAAATGATCATTAGCTAGAAGTCTTCTTTCGTACGRAGTCTAGCTCGTTTCTTGCTTGATTCGATCAWACGTTTCTACGGGAGCTGGAAGGGCTCGATTGCAAGGGAATTTCGTCGTAGACGTGCTCGGTATTAGCGTCGAA[C/T]TCGCTTTGCATGTGTATCCTCGTTGCTGGCGGYCGGTCGTAATGATCCTCCTGAAAGAAACCTGAAAAGAGAAGAAAATTTGTCATTGAAAAAAAAGAAAAAAAAGTAAAAGAAAAGAAAAAATACGAAYACGTGCGCTCACCA…	ACGTTGGATGTCAGGAGGATCATTACGACC	ACGTTGGATGGTAGACGTGCTCGGTATTAG	GATACACATGCAAAGCGA
HB424	IA3	LG15:5572022	LG15:5432643	Non-synonymous	GB47933	Serine protease 44 (trypsin)	Serine Proteases		TTCTGGATTCGGATTCGAACTAGTCTCTGGATTAATCGATTGTGTATCGATGTCTAGAAATAATTTTTAATGRATGAAACGAATAATATTAYCATAATATACGTCGRTATAATTTATTAATAAATTAAGYAAAAAAATRACATTGTCAGATATTTATCAAACTATTAAATATTTATCAACATTTYATCAACTTACCAATCGTCAAATAAGTTGTGRCAAACAAGAATCCTAAAGCGAAAGAAGTTAACGA[T/C]ATCTTCCTTCGGTAAAYTAATCGTTTCTGTATCAATCCCCTTGTAATGTGTTCTAGTTTCATTTTCGAAATTTCACCATCAAAAAAAGTGRTCCTCTTCCATCGACTATTCTTCACGAATTGATAATACGATTAGAAATAYAAA…	ACGTTGGATGGAATCCTAAAGCGAAAGAAG	ACGTTGGATGACTAGAACACATTACAAGGG	AAGCGAAAGAAGTTAACGA
HB434	IA2	LG15:5709288	LG8:4039681	Synonymous	GB47938	C-type lectin 4 (sushi, von Willebrand factor type A, EGF and pentraxin domain-containing protein 1)	C-type lectin family		CGGAGGGATTCGTTTTCATCTCTCTAATTACGTTAAAAKATAAAGATRTTGAATTTATATTTATCGTACGATTCAAACAATCTAAAAATTATTCACAGACAAATRAAATATTGGAAACGAAATAYGYGAAGGATTGGAARTATTAATATCTTYTTTCCAGTTTCAAGAATTCGAAACGGAGAAGAGCTTCGACATAGTTCAGATTCTGGTCGGCGGTAGGACGGAAGAGAAATCCGTGAATCTTGCGACA[C/T]TATCGGGCAAGCAAGAGCTGAGCAACAAACTATTCGTATCCGCCTCGAATTTCATGATCATCAAATTCAGCACAGACTCGTCCGTGGAGAGAAAGGGATTCCGCGCTTCGTGGAAAACGGAACCGCAAACTTGTGGCGGAATAC…	ACGTTGGATGTAGTTCAGATTCTGGTCGGC	ACGTTGGATGTGTTGCTCAGCTCTTGCTTG	AATCCGTGAATCTTGCGACA
HB465	IA1	LG15:8047269	LG15:7587220	Synonymous	GB50020	Signal-transducer and activator ofion protein at 92E ortholog (STAT92E-like)	Jak/STAT	IAPV	GGTAACTAATAGCAAATGCTTCTTGTTCTTGCTCCATTTTTCGTAAGTCTTCTCCAGTTTCTTGGGTTCTACGTCGCAAAGATTCAACATGCTGAGCTATTTCAGCAACAGCATCACTAATCAACCCTACTTTTCCTCCTGCCATATTCATTAAAGTACCTCCAACATTTTCAACTTGTGCTACTAATTTCATTTCTGTTCCTAGACAATGTCTAATTATTCTAAATAAAGCTGCTGGATTATGAGTATA[T/C]CTTTGCTACATTAAACAAAGAAAGAATAATATAAATATATTATATATTTTAAATAAATTACTAATTTTATTTACAACTTACACGAAAATTTTTGGCAGCTTCCATTAATTTTAATTTTGTTAAAAACATATCATCTGTATTTAA…	ACGTTGGATGATAAAGCTGCTGGATTATG	ACGTTGGATGAGCTGCCAAAAATTTTCGTG	GCTGCTGGATTATGAGTATA
HB479*	IA1	LG15:8152634	LG15:7691630	Synonymous	GB50013	Serine protease 8 (proclotting enzyme)	PPO	DWV	ATCGTATTCGCCGAGYCTCACTTTYACGTCTCGAGGTTTYAAACTTTAATTTTTTTTTTTTTTTGAAGAAAYGAAGAAAGAAAAGACAAGTTTTAAATTTTAACTCGAGAAATARTATATCGGATTTGTTGAATTTTTACCCGTCGACGCAGTGAGCCGCGGTTAAAACGTGTCTATCCGTGATGAGGACGCCACCGCAGTATTGAGACTTGTCTTTTTTGAGGAGGGCCACCATCCAAGGCCACTCTGT[T/C]GGATCGGCCGGCCTACCACCAGTTAATCTGCTTCGACTTTTCAACGTTGTTCCGCATCCTCTCAACGCTTGCGGATTTCGAGCGCCATTTTCTTCCGTCGACCAAACGATCCTGCCCTCGTTTCGTTTTCCCTTAYCGTCCACT…	ACGTTGGATGCGAAGCAGATTAACTGGTGG	ACGTTGGATGTCTTTTTTGAGGAGGGCCAC	ggaggTGGTGGTAGGCCGGCCGATCC
HB1242	IA3	LG15:9317856	LG15:8838907	Non-synonymous	GB50261	RING finger protein 19	Cell Cycle	Nosema cerenae	GAAGAAGTGACCCCTGGTTTAGCGAAACGTGCTCGACGCAAGCCAACTTTGGATCGTCARTGCAGCGATTCCAGTAATTGGACTGTTTGTGGAGAAGACGAAGGTTCCGAGCGTGTCCGATTTGACGATCATGTCAGTTTCATCGAGGCGGATCAAGAGGGAATTGTCAGCACGTGTGGAATGAATAATCGAACTTCTGCAAGACGTAAACGTAACAAAGAGATAGAGCAAGACACAAATGCTCAAAAG[A/G]GTACAAAGTACGAAAGAATTTAATTCGATCGAAATTGGAAAATTTTACGATTATTATTAATTGTAATATTTATCTACTTTTAGCAGAAGTTCTAATGGCGAATCGAAGGCTGACTCGTTGACGGAAGATAACGTGTCGTGGGAAC…	ACGTTGGATGGATAGAGCAAGACACAAATG	ACGTTGGATGTTCGCCATTAGAACTTCTGC	CAAGACACAAATGCTCAAAAG
HB493	IA1	LG15:9764941	LG15:9285829	Synonymous	GB49946	Serine protease homolog 41 (protein masquerade)	Serine Proteases		AACRTACAGAAGTAGTTTTTGAGGAGWCTGTCGASGACACTGTTGTAAGCGCTGTTGAAGATGTTGTTGGTGTACTCGTAGTTATCGTTGTCTTAACGGTAGTGACAACTGTTGATGTAGAATCATCGTCATTGGCAATATTTTCAGAAGTTCCGGTACTATTTATAGGTGCCTCGATACAACATCGCATACTAGCAGGGCATTGTACATGTTCAAGAACTTCRTAACATATTAATGTTGCAAATGCGTG[T/C]ACACATACACCTGGACAATCTGCACTATTGGCTGTACTTGTTATAGAATCCAATAGACCTGTGAAAAAGTAAAAGCATCCAARTTAACGCATTTTTATRATAAAATTGCAACTATTGTTTTTTCCATTTTCCGTTTTCCTAAAT…	ACGTTGGATGGCAGGGCATTGTACATGTTC	ACGTTGGATGTAGTGCAGATTGTCCAGGTG	gaaATATTAATGTTGCAAATGCGTG
HB494	IA3	LG15:9994945	LG15:9518519	Synonymous	GB50290	Serine protease homolog 55 (inactive serine protease scarface)	Serine Proteases	IAPV	CTGATATTTCAATATAGGATAYATATACGTATATGGTAGAATATCAAGATTATTTTATTCTAAATAAAAGTAAAATTTAATAACAAAGAAACGAAATATCAATATCAAAAATTAATCAAAACGTTTAAAAAATTTGATTTTCATCTTTTTATTATTATTATTATTATTATTATCATTATCGTCTCTCTATTCGAATAGCACATCGAAATTTTGAACAACAGAGATCAATCATATTTCAAAATTACGAACA[G/A]CAAGTTACATTTAAACCATCCGAACAACAAAAAGTAATATTTCAACCAGAAGAACAAGATGAAATATTTCAAAGTTCCGAACAGGAAAAAACATTATTATTCGAAAATATTCAACAAAATTACGAACGAGAAGAAACGGACGAA…	ACGTTGGATGCGTCTCTCTATTCGAATAGC	ACGTTGGATGTCATCTTGTTCTTCTGGTTG	ggAATCATATTTCAAAATTACGAACA
HB498	IA2	LG16:4602494	LG16:4907648	3' UTR	GB47575	Tyrosine-protein phosphatase corkscrew (csw), var X1	MAPK	IAPV	AAATATTAAAATTTTTAATATTTTTAAAAAAGAAATTAAACATGAAAAATGATACTAAGATAAATCTGTTATCTAATTAGTATGTAATGAAATATATGTAGCGAAATAATATGAAAGCAATTATAAGTTTTAAATACACTTAATGTAACTTATTGAGACTTTGCATTCTAATCTTGTTCTCATTATTTAGTACTGCTATTAAATTGTAAAATAGAACAAATATTTTTCTATAATATTTTGACATGCTTCT[C/T]ATTACATTTCATCAACAATTTAAATGTAAAGTGATAATATTATAATTTCTACACATTATTTATATTCATATATGTATGTATATAATAAATACATAYACTGTATATTRAATTCGTTATGATAACACATATTTTGAAAAATATTTC…	ACGTTGGATGGCATTCTAATCTTGTTCTC	ACGTTGGATGCACTTTACATTTAAATTGTTG	TTTCTATAATATTTTGACATGCTTCT
**In Amel_HAv3.1 the gene GB55605 is called LOC102653940

## Sheet: Table S5
Table S5. Validation of the four iPLEX MassARRAY assays genotyped on 18 haploid individuals previously sequenced for the whole genome in the Illumina HiSeq 2500 platform: heterozygosity (Ho), missing data (MD) and allele miscalling (AM). MD obtained for an independent sample of workers (N= 156) from France, Israel, Portugal and Spain. The SNPs with asterisk "*" were discarded in downstream analys…
SNP ID	Assay	Ho (%)	MD (%)	AM (%)	MD for the independent sample (%)
HB292*	IA1	38.8889	0	0	0.641
HB295	IA1	0	0	0	0
HB1130*	IA1	44.4444	0	5.55556	23.72
HB1005	IA1	0	0	0	1.282
HB1067	IA1	0	0	0	0
HB868	IA1	0	0	0	11.54
HB353	IA1	0	0	0	1.923
HB90	IA1	0	0	0	0
HB834	IA1	5.55556	0	0	0
HB465	IA1	0	0	0	5.128
HB900	IA1	0	0	0	0.641
HB1023*	IA1	33.3333	0	0	10.26
HB112	IA1	0	0	0	0
HB656	IA1	0	0	0	3.205
HB363*	IA1	27.7778	0	0	10.9
HB72	IA1	0	0	0	1.282
HB493	IA1	0	0	0	0
HB310	IA1	0	0	0	9.615
HB479*	IA1	38.8889	0	0	13.46
HB283*	IA1	22.2222	0	0	7.692
HB718	IA1	0	0	0	0
HB1201	IA1	0	0	0	5.769
HB935	IA1	0	0	0	6.41
HB675	IA1	5.88235	5.55556	0	7.051
HB101*	IA1	11.1111	0	0	0
HB299	IA1	0	0	0	1.282
HB227	IA1	0	0	5.55556	0
HB127	IA1	0	0	0	0.641
HB297	IA2	0	0	0	0
HB1107*	IA2	0	5.55556	38.8889	0
HB879	IA2	0	0	0	2.564
HB325	IA2	0	0	0	4.487
HB347	IA2	0	0	0	0
HB938	IA2	0	0	0	0
HB1071	IA2	0	0	0	8.974
HB498	IA2	0	5.55556	0	5.769
HB647	IA2	0	0	5.55556	1.282
HB190	IA2	0	0	0	0
HB140	IA2	0	0	0	2.564
HB9	IA2	0	0	0	0
HB84	IA2	0	0	0	0
HB230	IA2	0	0	0	4.487
HB434	IA2	0	0	0	11.54
HB395	IA2	0	0	0	0
HB751	IA2	0	0	0	12.18
HB416	IA2	0	0	0	0
HB267	IA2	0	0	0	7.692
HB1237	IA2	0	0	0	0
HB1084	IA2	0	0	0	0
HB1098	IA2	0	0	0	0
HB331	IA2	0	0	0	4.487
HB708	IA2	0	0	5.55556	2.564
HB131	IA2	0	0	0	8.974
HB260	IA2	0	0	0	2.564
HB54	IA2	0	0	0	0.641
HB60*	IA3	0	0	38.8889	1.282
HB1070	IA3	0	33.3333	0	11.54
HB1061	IA3	0	0	0	0
HB1137	IA3	0	0	0	0
HB1049	IA3	0	0	0	21.79
HB1073	IA3	5.55556	0	0	0
HB1150	IA3	0	0	0	0
HB186	IA3	5.55556	0	0	0
HB941	IA3	0	0	5.55556	1.923
HB870	IA3	0	33.3333	0	3.205
HB876	IA3	0	0	0	1.282
HB17*	IA3	33.3333	44.4444	0	10.9
HB887	IA3	0	0	0	0
HB137	IA3	0	0	0	0.641
HB663	IA3	0	0	0	3.846
HB424	IA3	0	0	0	0
HB262	IA3	0	0	0	7.051
HB110	IA3	5.55556	0	0	0
HB241	IA3	0	0	0	9.615
HB494	IA3	0	0	0	0
HB384	IA3	0	0	0	0
HB1207	IA3	0	0	0	6.41
HB1222*	IA3	11.1111	0	0	1.923
HB1242	IA3	0	0	0	5.128
HB523	IA3	0	0	0	12.82
HB553*	IA3	11.7647	5.55556	0	0
HB1205	IA3	0	0	0	1.282
HB666	IA3	5.55556	0	0	9.615
HB65*	IA4	38.8889	0	0	0
HB1042*	IA4	27.7778	0	0	0
HB33	IA4	0	0	0	1.282
HB1193	IA4	0	0	0	0
HB1063	IA4	0	0	0	11.54
HB146	IA4	0	0	0	0
HB689*	IA4	13.3333	16.6667	0	9.615
HB838	IA4	0	0	0	0
HB696	IA4	0	0	0	7.051
HB856	IA4	5.55556	0	0	9.615
HB253	IA4	0	0	0	2.564
HB907	IA4	0	0	0	0
HB895	IA4	0	0	0	16.03
HB1247	IA4	0	0	0	5.128
HB684	IA4	0	0	0	0
HB302	IA4	0	0	0	1.282
HB736	IA4	0	0	0	4.487
HB734*	IA4	16.6667	0	16.6667	7.692
HB75	IA4	5.55556	0	0	0.641
HB655	IA4	0	0	0	6.41
HB1241	IA4	0	0	0	0
HB668	IA4	7.69231	27.7778	0	0
HB517	IA4	0	0	0	5.769
HB1135	IA4	0	11.1111	0	10.9

## Sheet: Table S6
Table S6. Missing data and admixture proportions (Q-values) inferred from the four assays for the testing sample.
Sample ID	Apiary	Country	Missing data (%)	Blue cluster (Q-value)	Green cluster (Q-value)	Orange cluster (Q-value)	Purple cluster (Q-value)
1559	Bragança	Portugal	1.099	0.799	0.201	0	0
1608	Bragança	Portugal	5.495	0.628	0.373	0	0
1556	Bragança	Portugal	2.198	0.626	0.374	0	0
1664	Bragança	Portugal	0	0.967	0	0	0.033
1671	Bragança	Portugal	1.099	0.967	0	0	0.033
1566	Bragança	Portugal	0	0.841	0.159	0	0
1818	Bragança	Portugal	2.198	0.828	0.172	0	0
1551	Bragança	Portugal	1.099	0.956	0	0	0.044
1720	Bragança	Portugal	0	0.96	0	0	0.04
1564	Bragança	Portugal	0	0.785	0.215	0	0
1550	Bragança	Portugal	1.099	0.886	0.115	0	0
1607	Bragança	Portugal	2.198	0.813	0.187	0	0
1554	Bragança	Portugal	0	0.819	0.181	0	0
1553	Bragança	Portugal	3.297	1	0	0	0
1563	Bragança	Portugal	2.198	0.809	0.191	0	0
1555	Bragança	Portugal	3.297	1	0	0	0
1615	Bragança	Portugal	0	1	0	0	0
1557	Bragança	Portugal	2.198	0.897	0.103	0	0
1562	Bragança	Portugal	1.099	1	0	0	0
1561	Bragança	Portugal	0	1	0	0	0
1672	Bragança	Portugal	3.297	0.942	0.058	0	0
1558	Bragança	Portugal	4.396	0.765	0.235	0	0
1565	Bragança	Portugal	2.198	1	0	0	0
Average	Bragança	Portugal	1.67239	0.882087	0.111478	0	0.00652174
1577	São Miguel	Portugal	2.198	0.92	0.003	0.043	0.035
1716	São Miguel	Portugal	1.099	0.847	0.088	0.065	0
1578	São Miguel	Portugal	3.297	0.62	0.335	0.021	0.025
1592	São Miguel	Portugal	1.099	0.748	0.22	0	0.032
1579	São Miguel	Portugal	2.198	0.883	0	0.042	0.076
1815	São Miguel	Portugal	2.198	0.828	0.096	0.029	0.048
1580	São Miguel	Portugal	1.099	0.964	0	0.036	0
1593	São Miguel	Portugal	2.198	0.958	0.011	0.031	0
1581	São Miguel	Portugal	1.099	0.856	0.072	0.06	0.012
1594	São Miguel	Portugal	0	0.975	0	0.025	0
1717	São Miguel	Portugal	0	0.9	0.043	0.029	0.028
1582	São Miguel	Portugal	0	0.889	0.028	0.06	0.023
1665	São Miguel	Portugal	2.198	0.822	0	0.071	0.107
1583	São Miguel	Portugal	2.198	0.864	0	0.075	0.061
1666	São Miguel	Portugal	1.099	0.9	0	0.037	0.064
1584	São Miguel	Portugal	1.099	1	0	0	0
1816	São Miguel	Portugal	4.396	0.858	0.124	0.018	0
1585	São Miguel	Portugal	2.198	0.746	0.141	0.049	0.064
1595	São Miguel	Portugal	1.099	0.937	0	0.046	0.017
1668	São Miguel	Portugal	0	1	0	0	0
1586	São Miguel	Portugal	2.198	0.909	0	0	0.091
1596	São Miguel	Portugal	0	0.828	0.143	0.017	0.012
1817	São Miguel	Portugal	4.396	1	0	0	0
Average	São Miguel	Portugal	1.62461	0.880522	0.0566957	0.0327826	0.0302174
1691	Marchamalo	Spain	1.099	1	0	0	0
1692	Marchamalo	Spain	1.099	1	0	0	0
1693	Marchamalo	Spain	1.099	1	0	0	0
1694	Marchamalo	Spain	2.198	0.899	0.101	0	0
1695	Marchamalo	Spain	3.297	0.753	0.247	0	0
1696	Marchamalo	Spain	1.099	0.845	0.128	0	0.027
1697	Marchamalo	Spain	1.099	0.845	0.128	0	0.026
1698	Marchamalo	Spain	1.099	1	0	0	0
1699	Marchamalo	Spain	1.099	1	0	0	0
1700	Marchamalo	Spain	0	0.933	0.067	0	0
1701	Marchamalo	Spain	3.297	1	0	0	0
1702	Marchamalo	Spain	0	1	0	0	0
1703	Marchamalo	Spain	1.099	0.784	0.216	0	0
1704	Marchamalo	Spain	0	0.651	0.349	0	0
1705	Marchamalo	Spain	1.099	1	0	0	0
1706	Marchamalo	Spain	1.099	1	0	0	0
1707	Marchamalo	Spain	0	0.72	0.28	0	0
1708	Marchamalo	Spain	2.198	0.706	0.295	0	0
1681	Marchamalo	Spain	0	0.73	0.218	0	0.052
1709	Marchamalo	Spain	1.099	0.674	0.216	0.065	0.046
1710	Marchamalo	Spain	1.099	0.832	0.168	0	0
1711	Marchamalo	Spain	2.198	1	0	0	0
1712	Marchamalo	Spain	2.198	0.787	0.213	0	0
1713	Marchamalo	Spain	1.099	1	0	0	0
1714	Marchamalo	Spain	2.198	0.769	0.231	0	0
1715	Marchamalo	Spain	0	0.827	0.173	0	0
1682	Marchamalo	Spain	2.198	0.777	0.223	0	0
1683	Marchamalo	Spain	1.099	0.746	0.254	0	0
1685	Marchamalo	Spain	0	0.648	0.352	0	0
1686	Marchamalo	Spain	2.198	0.865	0.135	0	0
1687	Marchamalo	Spain	0	0.832	0.168	0	0
1688	Marchamalo	Spain	1.099	0.855	0.145	0	0
1689	Marchamalo	Spain	2.198	0.961	0.039	0	0
1690	Marchamalo	Spain	0	1	0	0	0
Average	Marchamalo	Spain	1.19597	0.865853	0.127824	0.00191176	0.00444118
1733	Avignon	France	5.495	0	0.52	0.403	0.077
1748	Avignon	France	2.198	0.072	0.345	0.487	0.096
1734	Avignon	France	5.495	0.065	0.252	0.487	0.196
1735	Avignon	France	10.99	0	0.318	0.669	0.013
1749	Avignon	France	12.09	0	0.026	0.746	0.228
1736	Avignon	France	4.396	0	0.344	0.601	0.055
1737	Avignon	France	9.89	0	0.325	0.545	0.131
1750	Avignon	France	4.396	0	0.334	0.459	0.207
1738	Avignon	France	4.396	0	0.339	0.47	0.191
1751	Avignon	France	5.495	0.053	0.268	0.528	0.151
1739	Avignon	France	12.09	0	0.085	0.804	0.111
1755	Avignon	France	3.297	0	0.359	0.53	0.111
1740	Avignon	France	6.593	0	0.294	0.61	0.097
1752	Avignon	France	5.495	0	0.288	0.556	0.157
1741	Avignon	France	9.89	0.165	0.258	0.577	0
1742	Avignon	France	7.692	0	0.382	0.618	0
1753	Avignon	France	4.396	0	0.374	0.578	0.048
1743	Avignon	France	5.495	0.117	0.044	0.839	0
1744	Avignon	France	4.396	0	0.341	0.569	0.091
1745	Avignon	France	5.495	0	0.341	0.486	0.173
1756	Avignon	France	10.99	0	0.293	0.576	0.132
1746	Avignon	France	1.099	0.133	0.299	0.323	0.246
1754	Avignon	France	9.89	0.011	0.251	0.738	0
1747	Avignon	France	6.593	0	0.336	0.601	0.063
Average	Avignon	France	6.59383	0.0256667	0.292333	0.575	0.10725
1721	Ouessant	France	0	0.029	0.92	0	0.05
1732	Ouessant	France	1.099	0	1	0	0
1725	Ouessant	France	4.396	0.114	0.843	0	0.043
1726	Ouessant	France	2.198	0	1	0	0
1727	Ouessant	France	1.099	0	1	0	0
1728	Ouessant	France	1.099	0	1	0	0
1731	Ouessant	France	2.198	0	1	0	0
1729	Ouessant	France	1.099	0	1	0	0
1730	Ouessant	France	2.198	0.112	0.888	0	0
1722	Ouessant	France	2.198	0	1	0	0
1723	Ouessant	France	1.099	0	1	0	0
1724	Ouessant	France	1.099	0	1	0	0
Average	Ouessant	France	1.6485	0.02125	0.970917	0	0.00775
1757	Beit Dagan	Israel	4.396	0.001	0.103	0.76	0.136
1780	Beit Dagan	Israel	10.99	0	0	0.704	0.297
1758	Beit Dagan	Israel	2.198	0	0.151	0.757	0.092
1781	Beit Dagan	Israel	7.692	0	0.023	0.85	0.127
1759	Beit Dagan	Israel	7.692	0.097	0.025	0.774	0.104
1782	Beit Dagan	Israel	4.396	0.062	0.049	0.759	0.13
1783	Beit Dagan	Israel	4.396	0	0.055	0.816	0.129
1784	Beit Dagan	Israel	1.099	0	0.088	0.875	0.037
1797	Beit Dagan	Israel	3.297	0.03	0.067	0.716	0.188
1760	Beit Dagan	Israel	7.692	0	0	0.84	0.16
1785	Beit Dagan	Israel	5.495	0	0.063	0.85	0.087
1798	Beit Dagan	Israel	4.396	0	0.064	0.81	0.126
1761	Beit Dagan	Israel	5.495	0.05	0	0.763	0.187
1778	Beit Dagan	Israel	3.297	0	0	0.748	0.252
1786	Beit Dagan	Israel	3.297	0.008	0.076	0.781	0.135
1799	Beit Dagan	Israel	6.593	0	0.081	0.8	0.119
1787	Beit Dagan	Israel	7.692	0.032	0	0.741	0.227
1800	Beit Dagan	Israel	7.692	0.049	0	0.754	0.197
1762	Beit Dagan	Israel	5.495	0	0.089	0.752	0.159
1788	Beit Dagan	Israel	5.495	0	0.05	0.812	0.138
1809	Beit Dagan	Israel	2.198	0.059	0	0.711	0.23
1763	Beit Dagan	Israel	4.396	0	0	0.702	0.298
1789	Beit Dagan	Israel	5.495	0	0	0.82	0.18
1810	Beit Dagan	Israel	5.495	0	0.03	0.801	0.169
1790	Beit Dagan	Israel	10.99	0	0.019	0.8	0.181
1811	Beit Dagan	Israel	6.593	0	0.031	0.769	0.2
1764	Beit Dagan	Israel	4.396	0	0.082	0.798	0.12
1791	Beit Dagan	Israel	3.297	0	0.097	0.838	0.065
1804	Beit Dagan	Israel	9.89	0	0.16	0.812	0.029
1765	Beit Dagan	Israel	8.791	0	0.07	0.763	0.167
1792	Beit Dagan	Israel	4.396	0	0	0.803	0.197
1766	Beit Dagan	Israel	5.495	0	0.078	0.705	0.217
1767	Beit Dagan	Israel	9.89	0.023	0.09	0.738	0.149
1793	Beit Dagan	Israel	9.89	0.173	0.02	0.555	0.253
1805	Beit Dagan	Israel	8.791	0	0.097	0.712	0.192
1794	Beit Dagan	Israel	8.791	0	0.125	0.77	0.105
1768	Beit Dagan	Israel	5.495	0	0	0.879	0.122
1773	Beit Dagan	Israel	5.495	0	0.17	0.806	0.024
1795	Beit Dagan	Israel	5.495	0	0	0.797	0.203
1814	Beit Dagan	Israel	12.09	0	0.014	0.699	0.288
Average	Beit Dagan	Israel	6.1541	0.0146	0.051675	0.7735	0.1604

## Sheet: Table S7
Table S7. Information for the 123 whole-genome samples used to design the SNP assay.
Sample ID	Subspecies	Country	Coordinates(Y)	Coordinates(X)	Lineage
2485	A. m. iberiensis	Spain	42.9147	-8.74056	A
2489	A. m. iberiensis	Spain	43.1631	-8.76139	M
2498	A. m. iberiensis	Spain	43.0389	-8.50417	M
2502	A. m. iberiensis	Spain	43.1558	-8.60222	M
2507	A. m. iberiensis	Spain	43.1547	-8.85611	M
2512	A. m. iberiensis	Spain	43.2192	-8.95361	M
2006	A. m. iberiensis	Portugal	41.7746	-8.59155	M
2011	A. m. iberiensis	Portugal	41.7114	-8.66242	A
2019	A. m. iberiensis	Portugal	41.5319	-8.71909	A
2022	A. m. iberiensis	Portugal	41.5546	-8.4735	A
2029	A. m. iberiensis	Portugal	41.5671	-8.56183	A
2032	A. m. iberiensis	Portugal	40.8229	-8.61772	A
2033	A. m. iberiensis	Portugal	40.7635	-8.61234	A
2043	A. m. iberiensis	Portugal	40.7653	-8.4976	A
2054	A. m. iberiensis	Portugal	40.9251	-8.33087	A
2063	A. m. iberiensis	Portugal	39.7993	-8.83374	A
2068	A. m. iberiensis	Portugal	39.7932	-8.77898	A
2069	A. m. iberiensis	Portugal	39.7772	-8.86077	A
2074	A. m. iberiensis	Portugal	39.8355	-8.65837	A
2076	A. m. iberiensis	Portugal	39.8441	-8.58464	A
2330	A. m. iberiensis	Portugal	38.7008	-9.24306	A
2341	A. m. iberiensis	Portugal	39.0133	-8.98472	A
2345	A. m. iberiensis	Portugal	38.7594	-9.32056	A
2354	A. m. iberiensis	Portugal	38.9622	-9.27	A
2358	A. m. iberiensis	Portugal	38.9728	-9.30306	A
2270	A. m. iberiensis	Portugal	37.2928	-8.48333	A
2273	A. m. iberiensis	Portugal	37.3011	-8.50361	A
2277	A. m. iberiensis	Portugal	37.2878	-8.615	A
2279	A. m. iberiensis	Portugal	37.2808	-8.67083	A
2284	A. m. iberiensis	Portugal	37.3915	-8.65814	A
2289	A. m. iberiensis	Portugal	37.3889	-8.46083	A
2549	A. m. iberiensis	Spain	43.0342	-2.34722	M
2554	A. m. iberiensis	Spain	43.0525	-2.05194	M
2557	A. m. iberiensis	Spain	43.0456	-2.15472	A
2560	A. m. iberiensis	Spain	42.9858	-2.31167	M
2565	A. m. iberiensis	Spain	43.0919	-2.13361	M
2605	A. m. iberiensis	Spain	41.0983	-3.30694	M
2607	A. m. iberiensis	Spain	41.0656	-3.24472	A
2611	A. m. iberiensis	Spain	40.9189	-3.3575	M
2620	A. m. iberiensis	Spain	41.1342	-3.22028	M
2624	A. m. iberiensis	Spain	41.1611	-3.16	M
2629	A. m. iberiensis	Spain	41.1489	-3.17806	M
2636	A. m. iberiensis	Spain	40.1067	-4.73833	A
2647	A. m. iberiensis	Spain	39.7697	-4.77861	A
2649	A. m. iberiensis	Spain	39.7061	-4.06639	M
2652	A. m. iberiensis	Spain	39.6586	-4.40167	A
2656	A. m. iberiensis	Spain	39.6297	-4.51417	A
2659	A. m. iberiensis	Spain	39.6653	-4.98417	M
2427	A. m. iberiensis	Spain	38.4553	-4.4825	A
2430	A. m. iberiensis	Spain	38.3642	-4.63083	A
2434	A. m. iberiensis	Spain	38.2309	-4.8071	A
2442	A. m. iberiensis	Spain	38.7689	-4.82611	A
2447	A. m. iberiensis	Spain	38.7989	-4.48361	A
2452	A. m. iberiensis	Spain	38.8275	-4.90778	A
2368	A. m. iberiensis	Spain	36.9208	-4.87361	A
2371	A. m. iberiensis	Spain	36.9911	-4.91806	A
2376	A. m. iberiensis	Spain	36.7931	-4.96833	A
2384	A. m. iberiensis	Spain	36.7303	-4.92944	A
2388	A. m. iberiensis	Spain	36.9792	-5.02472	A
2867	A. m. iberiensis	Spain	36.7208	-5.3428	A
2873	A. m. iberiensis	Spain	36.5004	-6.14938	A
2879	A. m. iberiensis	Spain	36.6549	-6.07025	A
2886	A. m. iberiensis	Spain	36.6591	-6.00774	A
2890	A. m. iberiensis	Spain	36.5644	-5.71609	A
2242	A. m. iberiensis	Spain	41.8885	2.34435	M
2246	A. m. iberiensis	Spain	41.8685	2.42033	M
2248	A. m. iberiensis	Spain	41.8685	2.42033	M
2250	A. m. iberiensis	Spain	41.9275	2.34418	M
2254	A. m. iberiensis	Spain	42.0122	2.61948	M
2259	A. m. iberiensis	Spain	41.8441	2.67278	M
2180	A. m. iberiensis	Spain	40.8678	0.668783	M
2183	A. m. iberiensis	Spain	40.9636	0.558817	M
2187	A. m. iberiensis	Spain	40.9228	0.486483	A
2191	A. m. iberiensis	Spain	40.923	0.48475	M
2199	A. m. iberiensis	Spain	40.7664	0.678484	M
2152	A. m. iberiensis	Spain	39.5717	-0.807559	A
2154	A. m. iberiensis	Spain	39.57	-0.798663	A
2160	A. m. iberiensis	Spain	39.5888	-0.631936	M
2163	A. m. iberiensis	Spain	39.5877	-0.603959	A
2166	A. m. iberiensis	Spain	39.7164	-0.633273	A
2168	A. m. iberiensis	Spain	39.6883	-0.298018	A
2090	A. m. iberiensis	Spain	37.2725	-1.74892	A
2095	A. m. iberiensis	Spain	37.3656	-1.95182	A
2106	A. m. iberiensis	Spain	37.3943	-2.10634	A
2110	A. m. iberiensis	Spain	37.3877	-2.23008	A
2112	A. m. iberiensis	Spain	37.3923	-2.24822	A
2118	A. m. iberiensis	Spain	37.4856	-1.98996	A
2716	A. m. intermissa	Algeria	36.7167	3.18327	A
2717	A. m. intermissa	Algeria	36.7167	3.18328	A
2718	A. m. intermissa	Algeria	36.7167	3.18329	A
2719	A. m. intermissa	Algeria	36.7203	3.14863	A
2807	A. m. intermissa	Algeria	36.9499	7.70502	A
2808	A. m. intermissa	Algeria	36.6871	7.97195	A
2809	A. m. intermissa	Algeria	36.8807	7.75223	A
2672	A. m. intermissa	Marocco	35.1876	-6.13947	A
2674	A. m. intermissa	Marocco	33.4396	-5.2255	A
2676	A. m. intermissa	Marocco	33.9058	-5.56698	A
2786	A. m. intermissa	Marocco	34.9524	-4.31786	A
2787	A. m. intermissa	Marocco	35.1154	-4.32335	A
2680	A. m. ligustica	Italy	44.4806	11.4006	C
2685	A. m. ligustica	Italy	44.7303	11.5271	C
2690	A. m. ligustica	Italy	44.6731	10.5865	M
2691	A. m. ligustica	Italy	44.6731	10.5865	M
2722	A. m. carnica	Croatia	45.83	15.98	C
2724	A. m. carnica	Croatia	45.83	15.98	C
2737	A. m. carnica	Serbia	45.1833	19.7167	C
2759	A. m. mellifera	Denmark	57.3169	11.1797	M
2704	A. m. mellifera	France	43.4534	-0.685015	M
2827	A. m. mellifera	France	44.3617	3.67418	M
2830	A. m. mellifera	France	50.0674	4.33843	M
2772	A. m. mellifera	Netherlands	53.0669	4.7476	M
2815	A. m. mellifera	Netherlands	53.1044	4.78092	M
2781	A. m. mellifera	Norway	58.274	6.66587	M
2780	A. m. mellifera	Scotland	56.0795	-6.23147	M
3500	A. m. sahariensis	Algeria	30.112	-2.23307	A
3503	A. m. sahariensis	Algeria	32.3684	0.642394	A
3504	A. m. sahariensis	Algeria	36.2573	3.10793	A
3506	A. m. sahariensis	Algeria	31.6616	-2.02106	A
3509	A. m. sahariensis	Algeria	32.7456	-0.572662	A
3507	A. m. sahariensis	Marocco	28.4272	-11.0981	A
3508	A. m. sahariensis	Marocco	30.4535	-9.60516	A
3510	A. m. siciliana	Sicilia	38.3912	14.9796	A
3512	A. m. siciliana	Sicilia	38.1146	13.3278	A
